# Supplementary material for: Repurposing cephalosporins as excellent anticancer agents and chemosensitizers for inflammation-driven cancer therapy
Source: Sci Rep. 2025 Nov 21;15:41380. doi: 10.1038/s41598-025-25287-8 (PMC12638924; doi:10.1038/s41598-025-25287-8)
Supplement: Supplementary file 1 — Supplementary Information 1. [file 41598_2025_25287_MOESM1_ESM.txt]

AccID	HCT-125-DDP	HCT-125-LH	HCT-125	HCT-250-DDP	HCT-250-LH	HCT-250	HCT-500-DDP	HCT-500-LH	HCT-500	HCT-DDP	HCT-LH	HCT-NC
ENSG00000223972	0	0	0	0	0	0	0	0	0	0	0	0
ENSG00000227232	32	25	20	7	12	29	17	34	24	21	45	27
ENSG00000278267	0	0	0	0	0	0	0	0	0	0	0	0
ENSG00000243485	0	0	0	0	0	0	0	0	0	0	0	0
ENSG00000284332	0	0	0	0	0	0	0	0	0	0	0	0
ENSG00000237613	0	0	0	0	0	0	0	0	0	0	0	0
ENSG00000268020	0	0	0	0	0	0	0	0	0	0	0	0
ENSG00000240361	0	0	0	0	0	0	0	0	0	0	0	0
ENSG00000186092	0	0	0	0	0	0	0	0	0	0	0	0
ENSG00000238009	0	0	0	0	0	0	0	0	0	0	0	0
ENSG00000239945	0	0	0	0	0	0	0	0	0	0	0	0
ENSG00000233750	0	0	0	1	0	0	0	0	0	2	0	0
ENSG00000268903	1	0	5	3	0	1	1	3	0	2	6	0
ENSG00000269981	0	2	0	1	0	1	0	0	0	1	2	0
ENSG00000239906	0	0	0	0	0	0	0	0	0	0	0	0
ENSG00000241860	0	1	1	0	0	2	0	0	0	0	1	0
ENSG00000222623	0	0	0	0	0	0	0	0	0	0	0	0
ENSG00000241599	0	0	0	0	0	0	0	0	0	0	0	0
ENSG00000279928	1	0	5	1	0	0	0	0	1	1	4	0
ENSG00000279457	39	41	43	6	20	43	14	23	29	39	55	26
ENSG00000273874	0	0	0	0	0	0	0	0	0	0	0	0
ENSG00000228463	3	2	0	0	0	1	1	1	2	5	8	3
ENSG00000236679	2	0	0	0	0	0	0	0	1	0	0	0
ENSG00000236601	0	0	0	0	0	0	0	0	0	2	0	0
ENSG00000237094	1	1	1	0	0	0	0	0	2	4	5	0
ENSG00000269732	0	0	0	0	0	0	0	0	0	0	0	0
ENSG00000284733	0	0	0	0	0	0	0	0	0	0	0	0
ENSG00000233653	0	0	0	0	0	0	0	0	0	0	0	0
ENSG00000250575	0	0	0	0	0	1	0	0	0	0	0	0
ENSG00000278757	0	0	0	0	0	0	0	0	0	0	0	0
ENSG00000230021	77	79	47	16	15	65	17	13	25	53	105	29
ENSG00000235146	0	0	0	0	0	0	0	0	0	0	0	0
ENSG00000225972	4	6	7	4	2	8	3	0	1	5	8	2
ENSG00000225630	187	211	94	43	40	180	72	46	60	120	408	101
ENSG00000237973	361	298	258	86	56	360	84	75	131	304	366	123
ENSG00000278791	3	3	5	2	1	2	1	0	1	3	7	1
ENSG00000229344	2	1	2	2	2	1	3	0	2	4	7	1
ENSG00000240409	0	0	0	0	0	0	0	0	0	0	0	0
ENSG00000248527	5471	4875	2652	1323	1002	4910	1891	1236	1498	3183	8223	1233
ENSG00000198744	6	6	5	3	1	6	2	3	2	7	14	2
ENSG00000268663	0	0	0	0	0	0	0	0	0	0	0	0
ENSG00000284662	0	0	0	0	0	0	0	0	0	0	0	0
ENSG00000229376	0	0	0	0	0	0	0	0	0	0	0	0
ENSG00000228327	1	1	3	2	3	5	3	6	1	0	5	4
ENSG00000223181	0	0	0	0	0	0	0	0	0	0	0	0
ENSG00000229905	0	0	0	0	0	0	0	0	0	0	0	0
ENSG00000237491	1	0	0	0	0	0	1	1	0	0	0	0
ENSG00000230092	0	0	0	0	0	1	0	0	0	0	0	2
ENSG00000177757	0	3	0	0	0	1	2	0	0	0	3	0
ENSG00000228794	44	45	31	16	7	37	27	15	14	31	57	45
ENSG00000225880	1	0	0	0	0	2	0	0	0	2	1	3
ENSG00000230368	0	0	0	0	0	0	0	0	0	0	0	0
ENSG00000234711	0	0	0	0	0	0	0	0	0	0	0	0
ENSG00000283040	0	0	0	0	0	0	0	0	0	0	0	0
ENSG00000272438	0	0	0	0	0	6	2	1	0	1	0	0
ENSG00000230699	0	0	0	0	0	1	0	1	0	0	1	1
ENSG00000241180	0	0	0	0	0	0	0	0	0	0	0	0
ENSG00000223764	5	3	4	0	1	3	4	3	2	1	5	3
ENSG00000187634	670	674	479	174	133	666	236	207	295	631	885	419
ENSG00000188976	3829	4180	2973	1002	1069	3747	1447	1244	1948	3598	5523	2622
ENSG00000187961	185	87	127	35	23	156	60	45	48	132	144	114
ENSG00000187583	45	55	30	7	9	37	14	15	28	50	75	34
ENSG00000187642	11	9	5	3	1	8	4	11	4	14	10	9
ENSG00000272512	52	35	57	12	9	58	11	5	16	56	57	62
ENSG00000188290	1147	1191	1021	286	270	845	322	156	432	1089	1083	944
ENSG00000187608	1480	1539	1224	395	323	987	521	183	553	1954	1799	1460
ENSG00000231702	4	5	2	0	0	2	0	1	0	2	0	0
ENSG00000224969	0	1	0	0	0	0	0	0	0	1	0	0
ENSG00000188157	570	390	322	109	78	470	144	38	121	440	692	282
ENSG00000242590	0	0	0	0	0	0	0	0	0	0	0	0
ENSG00000217801	112	108	96	25	29	101	46	57	67	118	119	78
ENSG00000273443	22	24	25	8	4	21	8	15	17	20	26	15
ENSG00000237330	59	66	62	14	29	82	29	25	50	61	74	56
ENSG00000131591	134	214	112	22	43	127	48	22	48	124	210	166
ENSG00000223823	0	0	0	0	0	0	0	0	0	0	0	0
ENSG00000207730	1	0	0	0	2	0	0	0	0	0	0	0
ENSG00000207607	3	0	0	0	0	0	0	0	0	0	0	0
ENSG00000198976	0	0	0	2	1	0	0	0	0	0	2	0
ENSG00000272141	10	3	5	0	1	3	1	1	0	6	7	3
ENSG00000205231	0	0	0	0	0	0	0	0	0	0	0	0
ENSG00000162571	1	0	0	0	0	0	0	0	0	0	0	0
ENSG00000186891	519	590	443	125	106	399	205	164	243	559	548	393
ENSG00000186827	2	0	0	0	0	0	0	3	0	0	0	0
ENSG00000078808	1318	1232	1036	336	231	1325	447	455	644	1324	1730	901
ENSG00000176022	196	262	172	68	41	197	97	28	88	184	319	372
ENSG00000184163	8	3	11	0	0	2	0	0	4	9	8	8
ENSG00000260179	0	0	2	0	0	0	0	0	0	1	1	0
ENSG00000160087	376	439	369	94	120	428	183	117	203	464	581	419
ENSG00000230415	1	0	0	0	1	0	0	0	0	2	0	0
ENSG00000162572	15	19	12	6	5	11	5	5	11	15	27	10
ENSG00000131584	588	560	462	157	102	466	161	74	169	662	739	554
ENSG00000278073	0	0	0	0	0	0	0	0	0	0	0	0
ENSG00000169972	576	732	453	186	163	518	184	119	233	584	747	483
ENSG00000127054	1171	1170	974	270	221	1136	334	172	395	1215	1627	985
ENSG00000283712	0	0	0	0	0	0	0	0	0	0	0	0
ENSG00000240731	5	5	5	0	0	2	0	0	1	1	5	2
ENSG00000224051	271	298	235	72	65	269	94	22	156	285	435	312
ENSG00000169962	6	14	5	1	4	5	2	0	1	7	8	9
ENSG00000107404	2775	2871	2312	691	661	2417	826	299	1039	2867	3326	1896
ENSG00000284372	0	0	0	0	0	0	0	0	0	0	0	0
ENSG00000162576	17	16	14	4	8	17	13	2	4	14	26	19
ENSG00000175756	2010	2641	1709	514	635	1485	834	467	950	2090	2399	1599
ENSG00000223663	0	0	0	0	0	0	0	0	0	0	0	0
ENSG00000221978	131	140	108	56	62	134	79	52	61	171	270	283
ENSG00000224870	161	207	162	50	47	186	85	44	122	208	346	208
ENSG00000242485	354	624	351	112	164	421	223	136	233	470	731	499
ENSG00000264293	0	0	0	0	0	0	0	0	0	0	0	0
ENSG00000272455	5	9	6	1	2	6	3	2	7	3	6	20
ENSG00000235098	0	0	0	0	0	0	0	0	0	0	0	1
ENSG00000225905	2	0	0	0	0	0	0	0	0	0	0	0
ENSG00000205116	0	0	0	0	0	0	0	0	0	0	0	0
ENSG00000225285	24	17	5	4	4	11	6	2	4	17	26	16
ENSG00000179403	656	883	491	167	165	496	192	36	250	756	1198	735
ENSG00000215915	9	1	1	4	2	5	8	3	7	8	9	3
ENSG00000160072	396	559	247	106	148	291	173	164	197	397	558	598
ENSG00000284740	3	10	3	1	0	0	0	2	2	4	5	4
ENSG00000197785	1444	1751	1048	413	363	1122	475	218	606	1485	2157	1072
ENSG00000205090	5	3	3	3	0	3	0	0	3	1	3	0
ENSG00000160075	622	787	613	155	187	735	217	133	276	681	1056	857
ENSG00000215014	4	2	4	4	5	8	1	8	1	2	5	10
ENSG00000274481	0	0	0	0	0	0	0	0	0	0	0	0
ENSG00000228594	256	294	194	59	56	185	81	8	71	234	371	194
ENSG00000272106	9	13	13	2	2	15	3	3	7	13	17	20
ENSG00000197530	1014	1216	878	292	291	871	383	191	458	1210	1300	956
ENSG00000189409	0	0	0	0	0	0	0	0	0	0	0	0
ENSG00000248333	87	177	68	31	26	122	48	43	36	84	216	90
ENSG00000272004	1	4	1	2	0	4	1	0	3	1	8	6
ENSG00000189339	78	111	66	33	17	98	36	5	32	63	140	127
ENSG00000269737	2	3	2	0	0	2	0	0	0	0	1	0
ENSG00000215914	0	0	0	0	0	0	0	0	0	0	0	0
ENSG00000008128	0	1	2	0	0	1	1	3	0	0	0	0
ENSG00000268575	2	6	5	8	3	6	3	1	3	1	9	3
ENSG00000227775	3	8	4	2	2	3	3	1	2	2	9	3
ENSG00000215790	17	13	6	9	1	6	6	4	5	5	16	7
ENSG00000008130	264	326	300	76	101	342	115	86	121	322	537	296
ENSG00000078369	1127	1440	945	293	324	1280	483	405	545	1162	2069	1099
ENSG00000231050	9	0	0	1	2	2	2	0	6	1	1	1
ENSG00000169885	0	0	0	0	0	3	1	0	0	0	2	2
ENSG00000178821	276	334	236	79	79	289	99	50	123	331	412	226
ENSG00000142609	12	12	17	2	10	15	5	4	12	8	22	22
ENSG00000233542	3	4	0	0	1	1	0	0	0	1	4	0
ENSG00000187730	314	335	317	57	57	300	89	39	136	461	506	267
ENSG00000226969	0	2	0	0	0	3	0	0	0	0	1	0
ENSG00000067606	529	537	421	138	112	471	162	109	238	569	829	346
ENSG00000271806	71	58	36	23	15	58	25	13	34	82	87	42
ENSG00000182873	13	5	10	3	1	2	3	0	0	8	4	6
ENSG00000162585	1575	1517	1204	386	288	1044	379	155	513	1586	1665	1164
ENSG00000234396	0	0	5	0	0	0	4	0	0	4	4	0
ENSG00000157933	282	239	179	69	40	267	100	18	65	196	446	251
ENSG00000116151	52	47	59	15	9	65	15	2	12	60	99	92
ENSG00000272161	0	0	0	0	0	0	0	0	0	0	0	0
ENSG00000269896	1	0	1	2	0	0	0	0	0	0	4	4
ENSG00000272420	0	0	0	0	0	0	0	0	0	0	0	0
ENSG00000157916	676	856	597	204	151	862	269	183	358	775	1239	821
ENSG00000157911	279	326	209	81	62	328	106	47	107	267	484	344
ENSG00000149527	29	17	21	7	4	29	11	2	3	36	41	15
ENSG00000224387	0	0	0	0	0	0	0	0	0	1	0	0
ENSG00000229393	0	0	0	0	0	0	0	0	0	0	0	0
ENSG00000157881	251	227	169	64	53	200	86	42	87	222	327	124
ENSG00000197921	0	0	0	0	0	1	0	0	1	0	0	0
ENSG00000272449	32	31	39	9	8	27	22	4	7	39	22	30
ENSG00000238164	0	0	1	0	0	0	0	0	2	0	1	0
ENSG00000157873	0	0	0	0	0	0	0	0	0	0	1	2
ENSG00000225931	0	0	0	0	0	0	0	0	0	1	0	0
ENSG00000228037	0	0	0	0	0	0	3	1	0	0	1	0
ENSG00000157870	420	492	283	97	118	363	152	63	167	434	672	368
ENSG00000142606	110	139	72	24	19	81	42	12	47	108	156	90
ENSG00000237058	0	0	0	0	0	0	0	0	0	0	0	0
ENSG00000215912	1	0	0	2	0	0	2	0	1	0	5	1
ENSG00000283259	0	0	0	0	0	0	0	0	0	0	0	0
ENSG00000233234	0	0	0	0	0	0	0	0	0	0	0	0
ENSG00000231630	0	0	0	0	0	0	0	0	0	0	0	0
ENSG00000284745	0	0	0	0	0	0	0	0	0	0	0	0
ENSG00000169717	0	0	0	0	0	0	0	0	0	0	0	0
ENSG00000177133	4	5	7	1	1	8	2	1	7	2	7	6
ENSG00000142611	35	17	16	13	4	23	15	6	5	28	32	5
ENSG00000283572	0	0	0	1	0	0	0	0	0	0	0	0
ENSG00000226286	0	0	0	0	0	0	0	0	0	0	0	0
ENSG00000279839	0	0	0	0	0	0	0	0	0	0	0	0
ENSG00000272235	0	0	2	0	0	0	0	0	0	0	0	0
ENSG00000130762	597	602	455	177	126	543	178	78	200	581	818	310
ENSG00000272088	0	0	0	0	0	0	0	0	0	0	0	0
ENSG00000162591	173	130	122	38	22	93	42	10	59	203	167	197
ENSG00000207776	0	0	0	0	0	0	0	0	0	0	0	0
ENSG00000238260	0	0	0	0	0	0	0	0	0	0	0	0
ENSG00000158109	430	498	375	121	105	422	204	66	185	576	862	523
ENSG00000116213	537	647	494	126	139	464	204	86	276	518	764	480
ENSG00000078900	150	117	85	37	30	126	49	23	52	139	211	99
ENSG00000227589	0	0	0	0	0	0	0	0	0	0	1	0
ENSG00000235131	0	0	0	0	0	0	0	0	0	0	0	0
ENSG00000227372	16	9	8	7	2	14	5	1	6	8	16	8
ENSG00000276189	0	0	0	0	0	0	0	0	0	0	0	0
ENSG00000162592	2	0	0	0	0	0	0	0	0	0	2	0
ENSG00000235169	68	82	46	16	16	52	12	3	18	87	88	68
ENSG00000130764	508	474	384	135	106	502	201	72	226	399	711	380
ENSG00000266075	0	0	0	0	0	0	0	0	0	0	0	0
ENSG00000272153	59	65	41	12	10	47	18	6	18	40	58	28
ENSG00000116198	45	68	28	14	16	32	28	16	17	57	81	36
ENSG00000169598	41	44	29	11	12	35	23	15	22	33	86	36
ENSG00000198912	52	73	59	23	29	52	13	11	26	53	111	70
ENSG00000236423	1	0	1	1	0	2	0	0	0	3	3	8
ENSG00000233304	0	0	0	0	0	0	0	0	0	0	0	0
ENSG00000226374	0	0	0	0	0	0	0	0	0	0	0	0
ENSG00000284668	0	0	0	0	0	0	0	0	2	0	0	0
ENSG00000284703	0	0	0	0	0	0	0	0	0	0	0	1
ENSG00000229280	0	0	0	0	0	0	0	0	0	0	0	0
ENSG00000235054	0	0	0	0	0	0	0	0	0	0	0	0
ENSG00000284694	0	0	0	0	0	0	0	0	0	0	0	0
ENSG00000227169	0	0	0	0	0	0	0	0	0	0	0	0
ENSG00000232596	0	0	0	0	0	0	0	0	0	0	0	1
ENSG00000196581	0	0	0	0	0	0	0	0	0	0	0	0
ENSG00000284739	0	0	0	0	0	0	0	0	0	0	0	0
ENSG00000284674	0	0	0	0	0	0	0	0	0	0	0	0
ENSG00000231510	0	0	0	0	0	0	0	0	0	0	0	0
ENSG00000284616	0	0	0	0	0	0	0	0	0	0	0	0
ENSG00000284692	0	0	0	0	0	0	0	0	0	0	0	0
ENSG00000284666	0	0	0	0	0	0	0	0	0	0	0	0
ENSG00000260972	0	0	0	0	0	0	0	0	0	0	0	0
ENSG00000283356	0	0	0	0	0	0	0	0	0	0	0	0
ENSG00000236948	0	0	0	0	0	0	0	0	0	0	0	0
ENSG00000264341	0	0	0	0	0	0	0	0	0	0	0	0
ENSG00000264101	0	0	0	0	0	0	0	0	0	0	0	0
ENSG00000131697	133	102	100	33	31	108	49	14	36	115	192	60
ENSG00000069424	218	236	167	64	42	211	49	41	94	183	292	151
ENSG00000116254	58	70	29	20	5	49	15	11	24	64	121	26
ENSG00000116251	1670	2053	1759	553	493	1544	795	883	1005	2370	2055	1585
ENSG00000226944	1	2	3	1	1	4	0	1	0	2	12	3
ENSG00000158286	10	20	8	6	1	23	9	5	8	12	18	14
ENSG00000116237	352	415	284	128	73	414	171	68	126	406	764	383
ENSG00000225077	13	26	7	6	3	10	3	2	11	22	12	12
ENSG00000173673	0	0	0	0	0	0	0	0	0	0	0	0
ENSG00000158292	468	339	305	103	49	318	93	15	140	488	528	326
ENSG00000097021	2919	3815	2540	779	980	2783	1156	1243	1658	2904	4039	2005
ENSG00000271746	59	59	62	19	13	51	15	10	23	47	66	36
ENSG00000069812	116	126	74	40	44	88	33	12	52	125	243	124
ENSG00000187017	1750	1239	1244	355	169	1051	358	77	385	1898	2122	1314
ENSG00000265392	0	0	0	0	0	0	0	0	0	0	0	0
ENSG00000231868	35	15	22	7	2	19	15	0	12	32	40	27
ENSG00000215788	41	49	31	16	6	34	7	6	10	53	70	76
ENSG00000171680	363	361	266	107	65	295	100	21	79	374	555	353
ENSG00000162408	44	62	27	29	6	46	33	17	21	39	85	48
ENSG00000253022	0	0	0	0	0	0	0	0	0	0	0	0
ENSG00000229519	0	0	0	0	0	0	0	0	0	0	0	0
ENSG00000173662	1	2	2	0	1	3	0	4	0	0	1	3
ENSG00000204859	324	383	268	81	90	278	106	63	143	332	404	283
ENSG00000162413	501	461	318	121	106	429	212	212	273	376	673	833
ENSG00000116273	240	203	144	57	47	206	87	65	76	157	363	90
ENSG00000041988	411	542	342	104	136	351	182	147	212	392	482	396
ENSG00000007923	176	333	155	60	54	228	92	54	101	208	448	346
ENSG00000228750	0	0	0	0	0	0	0	0	0	0	0	0
ENSG00000284744	0	0	0	0	0	0	0	0	0	0	0	0
ENSG00000237436	1	3	0	3	0	6	2	2	1	1	0	0
ENSG00000171735	174	221	163	42	53	178	80	93	107	207	255	146
ENSG00000227950	0	0	0	0	0	0	0	0	0	0	0	0
ENSG00000237365	0	0	0	0	0	0	0	0	0	0	0	0
ENSG00000207056	0	0	0	0	0	0	0	0	0	0	0	0
ENSG00000237402	0	2	2	0	0	0	0	0	1	0	0	0
ENSG00000237728	0	0	0	0	0	0	0	0	0	0	0	0
ENSG00000225126	0	0	0	0	0	0	0	0	0	0	0	0
ENSG00000270171	0	0	0	0	0	0	0	0	0	0	0	0
ENSG00000270035	0	1	0	0	0	0	0	0	0	0	0	0
ENSG00000269978	0	0	0	0	0	0	0	0	2	0	0	0
ENSG00000049245	91	120	56	19	21	63	44	25	20	68	114	72
ENSG00000269925	0	0	0	0	0	0	0	0	0	0	0	0
ENSG00000049246	11	7	0	1	0	3	3	0	1	3	7	0
ENSG00000236266	2	4	0	0	0	0	0	1	0	2	0	0
ENSG00000049247	4	3	2	1	1	2	0	6	5	8	0	4
ENSG00000049249	2	0	5	3	0	5	12	1	0	6	12	7
ENSG00000270330	0	0	0	0	0	0	0	0	0	0	0	0
ENSG00000116288	1256	1696	1162	422	455	1628	659	561	713	1518	2303	1296
ENSG00000200344	0	0	0	0	0	0	0	0	0	0	0	0
ENSG00000284747	0	1	1	0	0	0	6	0	0	0	0	1
ENSG00000284716	0	0	0	0	0	0	0	0	0	0	3	0
ENSG00000116285	825	1230	658	273	189	809	358	114	213	669	1212	701
ENSG00000238290	1	11	4	0	4	1	2	5	3	9	8	22
ENSG00000232848	0	0	0	0	0	0	0	0	0	0	0	0
ENSG00000229305	15	19	16	20	12	20	8	3	5	16	34	39
ENSG00000227634	10	6	13	5	0	12	13	2	6	4	16	12
ENSG00000200975	0	0	0	0	0	0	0	0	0	0	0	0
ENSG00000233645	1	0	0	0	0	0	0	0	0	1	1	0
ENSG00000251977	0	0	0	0	0	0	0	0	0	0	0	0
ENSG00000162426	562	453	500	137	89	506	129	52	210	479	684	281
ENSG00000252254	0	0	0	0	0	0	0	0	0	0	0	0
ENSG00000142599	118	134	75	38	34	115	55	37	40	96	258	61
ENSG00000232912	0	0	0	0	0	0	1	0	0	0	0	0
ENSG00000221083	0	0	0	0	0	0	0	0	0	0	0	0
ENSG00000270282	0	0	0	0	0	0	0	0	0	0	0	0
ENSG00000234619	0	0	0	0	0	0	0	0	0	0	0	0
ENSG00000224315	0	0	0	0	0	0	0	0	0	0	0	0
ENSG00000222511	0	0	0	0	0	0	0	0	0	0	0	0
ENSG00000226545	0	0	0	0	0	1	0	0	0	0	0	0
ENSG00000228423	0	0	0	0	0	0	0	0	0	0	0	0
ENSG00000229716	0	0	0	0	0	0	0	0	0	0	0	0
ENSG00000074800	64248	63157	58174	17087	14643	64112	23649	15239	30519	63655	80346	55561
ENSG00000274258	0	0	4	0	0	1	0	0	0	2	0	0
ENSG00000236269	5	0	1	4	2	3	4	3	7	6	1	9
ENSG00000230679	13	16	11	9	2	8	2	2	0	9	12	9
ENSG00000201725	0	0	0	0	0	0	0	0	0	0	0	0
ENSG00000238249	0	0	0	0	0	0	0	0	0	0	0	0
ENSG00000232208	0	0	0	0	0	0	0	0	0	0	0	0
ENSG00000232663	0	0	0	0	0	0	0	0	0	0	0	0
ENSG00000131686	0	0	0	0	0	0	0	0	0	0	0	0
ENSG00000265141	0	0	0	0	0	0	0	0	0	0	0	0
ENSG00000197241	1	0	0	0	0	0	0	0	1	0	1	1
ENSG00000142583	0	0	0	0	0	0	0	0	0	0	0	2
ENSG00000252404	0	0	0	0	0	0	0	0	0	0	0	0
ENSG00000180758	71	80	47	19	7	70	17	23	30	61	112	45
ENSG00000228526	8	4	2	4	3	4	5	1	3	4	8	3
ENSG00000284357	0	0	0	0	0	0	0	0	0	0	0	0
ENSG00000234546	9	2	4	5	6	0	0	2	4	7	14	4
ENSG00000281937	0	0	0	1	0	0	0	0	0	0	0	0
ENSG00000049239	203	130	129	46	20	203	67	7	45	168	374	149
ENSG00000171621	136	156	112	43	54	161	77	48	81	111	198	70
ENSG00000284652	0	0	0	0	0	0	0	0	0	0	0	0
ENSG00000284693	0	2	1	0	0	3	0	0	1	4	2	3
ENSG00000252956	0	0	0	0	0	0	0	0	0	0	0	0
ENSG00000235263	0	0	0	0	0	0	0	0	0	0	0	0
ENSG00000171612	76	118	67	16	31	70	30	50	57	94	133	112
ENSG00000231181	0	0	0	0	0	0	0	0	0	0	0	0
ENSG00000188807	281	307	178	79	94	290	116	57	123	208	394	357
ENSG00000171608	134	162	84	33	16	131	40	5	34	115	208	63
ENSG00000179840	0	0	0	0	0	0	0	0	0	0	0	0
ENSG00000233268	0	0	0	0	0	0	0	1	0	0	0	0
ENSG00000231789	148	178	115	46	41	143	51	55	73	165	187	131
ENSG00000171603	1166	888	826	269	170	1311	368	112	408	974	1786	699
ENSG00000271264	0	0	0	0	0	0	0	0	0	0	0	0
ENSG00000280113	0	0	0	0	0	0	0	0	0	0	0	0
ENSG00000178585	364	451	297	89	56	345	122	53	107	435	516	356
ENSG00000223989	75	75	57	17	6	56	16	11	15	62	82	62
ENSG00000162441	21	27	23	13	8	20	19	15	7	24	45	48
ENSG00000228150	2	4	2	0	1	2	4	1	1	2	1	0
ENSG00000173614	32	31	22	9	6	29	12	7	8	23	50	19
ENSG00000202415	0	0	0	0	0	3	0	1	0	2	3	1
ENSG00000283611	0	0	0	0	0	0	0	0	0	0	2	0
ENSG00000265521	0	0	0	0	0	0	0	0	0	0	0	0
ENSG00000241326	0	0	0	0	0	0	0	0	0	0	0	0
ENSG00000162444	207	262	203	66	73	210	109	89	126	218	348	209
ENSG00000130939	74	121	42	21	27	92	33	41	21	33	153	30
ENSG00000224340	0	0	0	0	0	0	0	0	0	0	0	0
ENSG00000233623	0	0	0	0	0	0	0	0	0	0	0	0
ENSG00000201746	0	0	0	0	0	0	0	0	0	0	0	0
ENSG00000054523	62	119	36	39	18	48	50	25	13	45	134	37
ENSG00000264881	0	0	0	0	0	0	0	0	0	0	0	0
ENSG00000199562	0	0	0	0	0	1	0	0	0	0	0	0
ENSG00000264501	0	0	0	0	0	0	0	0	0	0	0	0
ENSG00000284735	0	0	0	0	0	0	0	1	0	0	0	0
ENSG00000284642	0	0	0	0	0	0	0	0	0	0	0	0
ENSG00000142657	1802	2181	1529	512	603	2110	842	728	1030	1791	2926	1333
ENSG00000271989	1	2	0	2	2	1	0	3	0	5	2	1
ENSG00000251503	0	0	0	0	2	0	0	0	0	0	0	0
ENSG00000175279	2	2	1	0	3	2	3	0	0	0	3	2
ENSG00000241563	0	2	0	0	0	1	0	0	0	0	0	0
ENSG00000160049	451	539	374	135	128	498	187	137	224	583	770	404
ENSG00000203469	13	14	11	7	1	16	5	4	4	8	27	13
ENSG00000142655	471	549	368	145	121	449	188	123	229	470	693	318
ENSG00000243267	0	0	0	1	0	0	0	0	0	0	0	0
ENSG00000130940	89	51	51	24	19	64	35	10	26	47	89	16
ENSG00000272078	43	39	17	8	11	31	10	3	8	28	37	10
ENSG00000225158	0	0	0	0	0	0	0	0	0	0	0	0
ENSG00000175262	2	0	1	1	0	1	0	0	2	5	1	1
ENSG00000215785	0	0	0	0	0	0	0	0	0	0	0	0
ENSG00000120948	44	67	25	10	8	37	20	21	15	42	62	50
ENSG00000277726	0	0	0	0	0	0	0	0	0	0	0	0
ENSG00000009724	0	0	0	4	0	0	1	0	0	0	1	0
ENSG00000271895	0	0	0	0	0	0	0	0	0	0	0	0
ENSG00000116649	1378	1513	1123	288	312	1043	338	122	399	1382	1864	1767
ENSG00000171824	72	118	53	14	19	68	28	29	26	81	192	115
ENSG00000226849	11	19	1	3	2	16	7	3	3	6	29	16
ENSG00000230337	6	15	3	0	0	5	1	5	3	2	19	14
ENSG00000198793	152	178	52	51	47	121	61	32	30	86	244	75
ENSG00000225602	5	4	0	0	0	1	2	0	2	3	13	1
ENSG00000253086	0	0	0	0	0	0	0	0	0	0	0	0
ENSG00000171819	0	0	0	0	0	0	0	0	0	0	0	0
ENSG00000207451	0	0	0	0	0	0	0	0	0	0	0	0
ENSG00000238173	0	0	0	0	0	0	0	0	0	0	0	0
ENSG00000120942	196	199	148	49	55	161	85	44	102	226	290	301
ENSG00000238199	0	0	0	0	0	0	0	0	0	0	0	0
ENSG00000284646	0	0	0	0	0	0	0	0	0	0	0	0
ENSG00000224338	0	0	0	0	0	0	0	0	0	0	0	0
ENSG00000204624	17	19	10	6	5	12	13	1	8	31	36	10
ENSG00000235643	1	0	0	1	1	0	0	0	1	0	0	1
ENSG00000284708	0	1	1	0	0	0	0	0	0	0	0	1
ENSG00000116661	3844	3796	3264	952	876	3096	1397	904	1848	4264	3839	3104
ENSG00000132879	335	381	236	113	93	265	154	124	196	350	440	332
ENSG00000116663	212	402	232	60	119	250	117	117	134	273	400	189
ENSG00000116670	1320	1679	1208	377	390	1201	498	391	602	1513	1813	929
ENSG00000162490	55	63	40	19	15	62	31	19	30	63	112	25
ENSG00000177674	702	1032	553	176	196	582	322	149	317	717	949	500
ENSG00000215910	39	17	20	7	7	26	5	0	8	39	25	35
ENSG00000177553	0	0	0	0	0	0	0	0	0	0	1	0
ENSG00000177000	123	91	82	27	25	111	25	16	36	123	239	123
ENSG00000011021	24	15	13	6	5	18	5	3	8	15	27	13
ENSG00000242349	0	0	0	0	0	0	0	0	0	0	0	0
ENSG00000276470	0	0	0	0	0	0	0	0	0	0	0	0
ENSG00000278852	0	0	0	0	0	0	0	0	0	0	0	0
ENSG00000175206	0	0	0	0	0	0	0	0	0	0	0	2
ENSG00000275915	0	0	0	0	0	0	0	0	0	0	0	0
ENSG00000120937	3	2	0	0	0	0	0	0	0	4	3	2
ENSG00000224904	0	0	0	0	0	0	0	0	0	0	0	0
ENSG00000199347	0	0	0	0	1	1	1	1	2	2	0	0
ENSG00000201801	0	0	0	3	0	0	0	0	2	1	0	0
ENSG00000116685	1573	1240	1184	397	247	1290	509	177	532	1349	1694	1050
ENSG00000083444	4224	3572	3898	1005	748	4336	1294	784	1714	4364	5721	2827
ENSG00000116688	540	662	361	160	169	521	203	163	232	556	1088	502
ENSG00000270914	0	0	0	0	0	0	0	0	0	0	0	0
ENSG00000116691	673	756	589	175	187	505	252	136	329	775	791	404
ENSG00000202461	0	2	0	0	0	0	0	0	0	0	0	0
ENSG00000276869	0	0	0	0	0	0	0	0	0	0	0	0
ENSG00000243539	0	0	0	0	0	0	2	0	0	0	3	0
ENSG00000120949	2	0	0	0	2	0	0	0	0	2	0	4
ENSG00000201135	0	0	0	0	0	0	0	0	0	0	0	0
ENSG00000227875	0	0	0	0	0	0	1	0	0	3	0	7
ENSG00000283789	0	0	0	0	0	0	0	0	0	0	0	0
ENSG00000028137	11	6	8	1	2	15	3	1	5	21	7	5
ENSG00000263676	0	0	0	0	0	0	0	0	0	0	0	0
ENSG00000225196	0	0	0	0	0	0	0	0	0	0	0	0
ENSG00000252969	0	0	0	0	0	0	0	0	0	0	0	0
ENSG00000048707	27	34	6	14	19	9	12	7	10	12	37	10
ENSG00000239149	0	0	0	0	1	0	0	0	0	0	0	0
ENSG00000229484	0	0	0	0	1	0	0	0	0	0	0	0
ENSG00000162496	241	313	199	76	83	282	137	83	127	250	440	130
ENSG00000221340	0	0	0	0	0	0	0	0	0	0	0	0
ENSG00000276830	0	0	0	0	0	1	0	0	1	0	0	0
ENSG00000272482	2	14	12	0	2	2	1	0	3	9	13	4
ENSG00000204518	0	0	0	0	0	0	0	0	0	0	0	0
ENSG00000226166	0	0	0	0	0	0	0	0	0	0	0	0
ENSG00000188984	0	0	0	0	0	0	0	0	0	0	0	0
ENSG00000157330	0	0	0	0	0	0	0	0	0	0	0	0
ENSG00000116726	0	0	0	0	0	0	0	0	0	0	0	0
ENSG00000116721	0	0	0	0	0	0	0	0	0	0	0	0
ENSG00000228338	0	0	0	0	0	0	0	0	0	0	0	0
ENSG00000239810	0	0	0	0	0	0	0	0	0	0	0	0
ENSG00000231103	0	0	0	0	0	0	0	0	0	0	0	0
ENSG00000179172	0	0	0	0	0	0	0	0	0	0	0	0
ENSG00000120952	0	0	0	0	0	0	0	0	0	0	0	0
ENSG00000243073	0	0	0	0	0	0	0	0	0	0	0	0
ENSG00000187545	0	0	0	0	0	0	0	0	0	0	0	0
ENSG00000204510	0	0	0	0	0	0	0	0	0	0	0	0
ENSG00000207434	0	0	0	0	0	0	0	0	0	0	0	0
ENSG00000234064	0	0	0	0	0	0	0	0	0	0	0	0
ENSG00000232423	0	0	0	0	0	0	0	0	0	0	0	0
ENSG00000274178	0	0	0	0	0	0	0	0	0	0	0	0
ENSG00000274764	0	0	0	0	0	0	0	0	0	0	0	0
ENSG00000277058	0	0	0	0	0	0	0	0	0	0	0	0
ENSG00000229571	0	0	0	0	0	0	0	0	0	0	0	0
ENSG00000277862	0	0	0	0	0	0	0	0	0	0	0	0
ENSG00000236179	0	0	0	0	0	0	0	0	0	0	0	0
ENSG00000275774	0	0	0	0	0	0	0	0	0	0	0	0
ENSG00000229978	0	0	0	0	0	0	0	0	0	0	0	0
ENSG00000233336	0	0	0	0	0	0	0	0	0	0	0	0
ENSG00000280267	0	0	0	0	0	0	0	0	0	0	0	0
ENSG00000179412	0	0	0	0	0	0	0	0	0	0	0	0
ENSG00000204505	0	0	0	0	0	0	0	0	0	0	0	0
ENSG00000279169	0	0	0	0	0	0	0	0	0	0	0	0
ENSG00000279804	0	0	0	0	0	0	0	0	0	0	0	0
ENSG00000250894	0	0	0	0	0	0	0	0	0	0	0	0
ENSG00000270601	0	0	0	0	0	0	0	0	0	0	0	0
ENSG00000231219	0	0	0	0	0	0	0	0	0	0	0	0
ENSG00000207511	0	0	0	0	0	0	0	0	0	0	0	0
ENSG00000182330	0	0	0	0	0	0	0	0	0	0	0	0
ENSG00000237700	0	0	0	0	0	0	0	0	0	0	0	0
ENSG00000204501	0	0	0	0	0	0	0	0	0	0	0	0
ENSG00000228229	0	0	0	0	0	0	0	0	0	0	0	0
ENSG00000204481	0	0	0	0	0	0	0	0	0	0	0	0
ENSG00000204480	0	0	0	0	0	0	0	0	0	0	0	0
ENSG00000204479	0	0	0	0	0	0	0	0	0	0	0	0
ENSG00000204478	0	0	0	0	0	0	0	0	0	0	0	0
ENSG00000162494	0	0	0	0	0	0	0	0	0	0	0	0
ENSG00000259961	0	0	0	0	0	0	0	0	0	0	0	0
ENSG00000215909	0	0	0	0	0	0	0	0	0	0	0	0
ENSG00000162493	0	0	0	0	0	0	0	0	0	0	0	0
ENSG00000222952	0	0	0	0	0	0	0	0	0	0	0	0
ENSG00000237445	0	0	0	0	0	0	0	0	0	0	0	0
ENSG00000253085	0	0	0	0	0	0	0	0	0	0	0	0
ENSG00000116731	6	5	4	7	0	8	7	14	3	12	17	17
ENSG00000189337	97	84	32	16	17	76	42	21	18	38	106	27
ENSG00000252151	0	0	0	0	0	0	0	0	0	0	0	0
ENSG00000231606	0	0	0	0	0	0	0	0	0	0	0	0
ENSG00000234593	0	0	0	0	0	0	0	0	0	0	0	0
ENSG00000235829	0	0	0	0	0	0	0	0	0	0	0	0
ENSG00000175147	18	3	5	1	2	9	1	5	2	4	6	0
ENSG00000171729	111	113	120	15	29	104	53	41	43	106	160	87
ENSG00000204464	0	0	0	1	0	0	0	0	0	0	0	0
ENSG00000215720	0	0	0	0	0	0	0	0	0	0	0	0
ENSG00000278480	0	0	0	0	0	0	0	0	0	0	0	0
ENSG00000142621	5	10	4	2	3	7	10	2	2	15	2	3
ENSG00000233485	0	4	1	0	0	0	7	1	0	1	0	0
ENSG00000236045	0	2	0	0	0	0	0	0	0	0	0	0
ENSG00000228140	0	0	0	0	0	0	0	0	0	0	0	0
ENSG00000142634	1596	1386	1367	417	280	1362	519	195	614	1538	1742	1496
ENSG00000162438	0	0	0	0	0	0	0	0	0	0	0	0
ENSG00000142615	1	0	0	0	0	0	0	0	0	0	0	0
ENSG00000215704	2	0	1	0	0	1	0	0	1	0	0	0
ENSG00000132906	79	88	46	14	28	85	39	25	25	95	114	93
ENSG00000116138	11	27	10	7	8	21	18	4	9	20	39	25
ENSG00000251866	0	0	0	0	0	0	0	0	0	0	0	0
ENSG00000272510	1	0	0	0	0	0	0	0	0	1	0	0
ENSG00000116771	1	0	0	0	0	0	0	0	2	0	0	0
ENSG00000237301	0	0	0	0	0	0	0	2	0	0	0	0
ENSG00000235084	0	1	1	1	0	1	1	0	0	1	0	0
ENSG00000252417	0	0	0	0	0	0	0	0	0	0	0	0
ENSG00000236500	0	0	0	0	0	0	0	0	0	0	0	0
ENSG00000197312	9	6	6	3	10	4	9	10	6	4	10	10
ENSG00000215695	0	0	0	0	0	0	0	0	0	0	0	0
ENSG00000271742	0	0	0	0	0	0	0	0	0	0	0	0
ENSG00000116786	961	894	715	230	200	774	236	70	309	975	1309	704
ENSG00000237938	81	59	45	23	8	62	9	4	29	64	99	64
ENSG00000162461	0	2	5	0	0	1	0	3	0	1	3	4
ENSG00000224459	0	2	0	0	0	0	0	0	0	0	0	4
ENSG00000162460	0	0	0	0	0	0	0	0	0	0	0	0
ENSG00000162458	45	45	31	21	8	58	22	5	16	43	66	35
ENSG00000224321	2	9	0	0	0	7	6	1	1	5	0	14
ENSG00000233954	8	25	14	6	3	19	20	13	6	24	33	21
ENSG00000178715	0	1	0	0	0	0	0	0	0	1	0	4
ENSG00000179743	5	10	10	5	11	7	5	12	14	6	22	17
ENSG00000065526	58	119	28	26	26	42	37	31	16	60	131	41
ENSG00000270620	0	0	0	0	0	0	0	0	0	0	0	0
ENSG00000116809	506	401	363	123	96	427	135	92	174	493	603	395
ENSG00000234607	0	0	0	0	0	0	0	0	0	0	0	0
ENSG00000231353	0	0	0	0	0	0	0	0	0	0	0	0
ENSG00000275503	0	0	0	0	0	0	0	0	0	0	0	0
ENSG00000224966	0	0	0	0	0	0	0	0	0	0	0	0
ENSG00000183888	0	1	0	0	0	0	0	0	0	0	0	0
ENSG00000233078	0	1	0	0	0	0	0	0	0	0	0	0
ENSG00000173641	2	0	0	1	2	1	4	0	0	1	2	4
ENSG00000186510	2	2	2	0	0	0	1	0	0	5	0	3
ENSG00000232456	31	28	21	7	6	20	14	2	12	28	25	10
ENSG00000184908	22	23	27	9	3	38	18	6	5	52	35	29
ENSG00000185519	329	334	282	72	82	283	104	24	137	288	344	153
ENSG00000142627	1953	1672	1455	506	465	2020	797	568	847	1580	2460	1679
ENSG00000227959	8	5	3	3	5	6	12	1	4	6	6	9
ENSG00000224621	0	3	0	1	0	1	1	0	1	2	5	2
ENSG00000234166	85	102	69	28	22	83	24	8	36	103	94	43
ENSG00000142632	636	770	544	197	169	568	199	97	278	751	859	288
ENSG00000237276	32	36	17	8	15	17	18	7	11	39	28	13
ENSG00000132881	44	48	46	14	15	43	18	7	23	48	90	14
ENSG00000233929	2	0	1	0	0	0	0	0	0	2	0	1
ENSG00000037637	129	127	92	33	32	143	47	39	62	102	207	84
ENSG00000055070	1351	1505	1194	385	337	1449	596	342	636	1611	2399	1606
ENSG00000226457	0	0	0	0	0	0	0	0	1	0	0	1
ENSG00000187144	524	519	434	139	102	521	216	122	218	589	878	614
ENSG00000157191	430	418	335	128	116	442	228	178	214	545	637	490
ENSG00000226029	4	3	0	0	1	4	0	0	0	0	1	1
ENSG00000080947	1	8	1	3	4	5	0	1	1	5	6	3
ENSG00000206652	0	0	2	6	0	1	0	1	7	2	3	1
ENSG00000261135	0	0	0	0	0	0	0	0	0	0	0	0
ENSG00000224174	0	0	0	0	0	0	0	0	0	0	0	0
ENSG00000233421	0	0	0	0	0	0	0	3	0	0	1	0
ENSG00000277344	0	0	0	0	0	0	0	0	0	0	0	0
ENSG00000268991	0	0	0	0	0	0	0	0	0	0	0	0
ENSG00000225710	0	0	0	0	0	0	0	0	0	0	0	0
ENSG00000219481	12	29	14	10	8	9	9	27	23	9	20	23
ENSG00000271732	0	0	0	0	0	0	0	0	0	0	0	0
ENSG00000215908	62	112	76	56	66	57	79	88	72	63	98	22
ENSG00000283773	0	0	0	0	0	0	0	0	0	0	0	0
ENSG00000186301	8	6	4	4	6	2	0	3	4	5	11	4
ENSG00000282143	0	0	0	0	0	0	1	0	0	0	0	1
ENSG00000207513	0	0	0	0	0	0	0	0	0	0	0	0
ENSG00000237847	0	0	0	0	0	0	0	0	0	0	0	0
ENSG00000280114	0	0	0	0	0	0	0	0	0	0	0	0
ENSG00000236698	0	0	0	0	0	0	0	0	0	0	0	0
ENSG00000268869	7	4	1	0	5	0	2	0	0	1	4	1
ENSG00000279151	0	1	0	0	0	0	0	1	0	0	5	0
ENSG00000279132	0	0	0	0	0	0	0	0	0	0	0	0
ENSG00000282740	0	0	1	0	1	0	1	0	0	0	0	0
ENSG00000058453	107	103	80	26	13	102	29	16	30	108	149	120
ENSG00000227684	0	0	1	1	0	0	0	0	0	0	0	0
ENSG00000207389	1	0	2	0	0	1	1	2	2	0	2	0
ENSG00000186715	2	4	8	0	3	2	0	0	1	2	4	4
ENSG00000223643	0	0	0	0	0	0	0	0	0	0	0	0
ENSG00000230239	0	0	0	0	0	0	0	0	0	0	0	0
ENSG00000263811	0	0	0	0	0	0	0	0	0	0	0	0
ENSG00000228549	6	1	4	0	6	3	0	10	0	0	5	4
ENSG00000277234	0	0	0	0	0	0	0	0	0	0	0	0
ENSG00000238142	0	0	0	0	0	0	2	0	0	0	0	0
ENSG00000235241	0	0	0	0	0	0	0	0	0	0	0	0
ENSG00000207005	0	5	3	0	0	2	0	0	2	1	0	3
ENSG00000272426	0	1	1	0	0	0	0	1	2	0	0	2
ENSG00000117122	392	469	373	82	93	385	106	30	165	508	626	344
ENSG00000226526	121	148	107	29	34	140	44	27	55	130	217	135
ENSG00000159363	1396	1447	979	363	334	1279	423	221	553	1326	2160	996
ENSG00000117118	374	505	312	92	149	325	176	287	237	432	670	371
ENSG00000117115	96	84	63	32	8	88	21	6	15	110	166	78
ENSG00000204362	0	0	0	0	0	0	0	1	0	0	0	0
ENSG00000282843	0	0	0	0	0	0	0	1	0	0	0	0
ENSG00000142623	1	0	0	0	0	0	1	0	1	0	1	6
ENSG00000142619	94	44	28	19	1	42	15	0	23	118	88	52
ENSG00000266634	0	0	0	0	0	0	0	0	0	0	0	0
ENSG00000159339	2	0	4	0	0	5	6	13	4	3	3	1
ENSG00000276747	0	0	0	0	0	0	0	0	0	0	0	0
ENSG00000227751	66	38	63	17	18	82	43	7	20	55	117	60
ENSG00000179051	667	730	574	191	156	836	326	147	231	631	1173	634
ENSG00000074964	134	187	128	48	42	152	36	28	69	168	287	104
ENSG00000236648	0	0	0	0	0	0	0	0	0	0	1	0
ENSG00000117148	0	1	1	0	1	3	4	0	0	1	4	0
ENSG00000284653	0	0	0	0	0	0	0	0	0	0	0	0
ENSG00000261781	0	0	0	0	0	0	0	0	0	0	0	0
ENSG00000117154	0	0	0	0	0	0	0	0	0	0	1	0
ENSG00000280222	0	0	0	0	0	0	0	0	0	0	0	0
ENSG00000230035	0	0	0	0	0	0	0	0	0	0	0	0
ENSG00000225387	0	0	0	0	0	0	0	0	0	0	0	0
ENSG00000179023	7	1	1	3	0	3	1	0	0	3	2	4
ENSG00000235282	0	0	0	0	0	0	0	0	0	0	0	0
ENSG00000225478	0	0	0	0	0	0	0	0	0	0	0	0
ENSG00000009709	0	2	0	0	0	1	0	0	0	1	0	0
ENSG00000179002	0	0	0	0	0	0	0	0	0	0	0	0
ENSG00000255275	0	0	0	0	0	0	0	0	0	0	0	0
ENSG00000159423	351	331	297	72	52	262	82	26	81	398	556	280
ENSG00000265606	0	0	0	0	0	0	0	0	0	0	0	0
ENSG00000221662	0	0	0	0	0	0	0	0	0	0	0	0
ENSG00000169991	129	115	77	40	18	142	33	14	47	127	174	159
ENSG00000272084	0	3	0	1	0	0	1	0	0	0	0	0
ENSG00000127481	382	502	159	129	127	419	204	123	105	174	724	169
ENSG00000230424	36	32	26	15	6	57	19	29	20	27	53	20
ENSG00000127463	276	320	186	84	51	390	124	142	148	249	510	158
ENSG00000053372	733	999	593	231	231	779	361	259	378	874	1311	1258
ENSG00000211454	0	0	0	0	0	0	0	0	0	0	0	3
ENSG00000162482	2	0	6	1	1	3	2	0	0	1	11	2
ENSG00000270728	1	0	0	0	0	3	0	0	0	0	0	0
ENSG00000053371	1916	2157	1797	460	535	1589	549	234	763	2146	2295	1808
ENSG00000200403	0	0	0	0	2	0	0	0	0	0	0	0
ENSG00000040487	87	132	86	34	38	131	74	48	62	106	132	112
ENSG00000077549	1054	1208	853	258	267	996	404	351	488	1126	1834	1011
ENSG00000240490	0	0	0	0	0	0	0	0	0	0	0	0
ENSG00000201609	0	0	0	0	0	0	0	0	0	0	0	0
ENSG00000235185	0	0	0	0	0	0	0	0	0	0	0	0
ENSG00000173436	8	9	8	3	1	17	1	4	2	13	15	5
ENSG00000270136	0	0	0	0	0	0	0	0	0	0	0	0
ENSG00000226396	0	4	1	0	0	5	0	0	1	1	1	2
ENSG00000158747	639	660	562	152	125	561	184	76	243	708	702	476
ENSG00000158748	6	6	12	2	2	7	1	0	0	6	14	3
ENSG00000162542	86	159	88	24	38	131	31	53	40	146	170	87
ENSG00000178828	0	0	0	0	0	0	0	0	0	0	0	0
ENSG00000235434	0	0	0	0	0	0	0	0	0	0	0	0
ENSG00000169914	8	19	5	10	4	8	4	6	7	8	13	13
ENSG00000188784	0	0	0	0	0	0	0	0	0	0	0	0
ENSG00000242688	0	0	0	0	0	0	0	0	0	0	0	0
ENSG00000188257	0	0	0	0	3	1	0	2	1	0	0	0
ENSG00000127472	0	0	0	0	0	0	0	0	0	0	0	0
ENSG00000117215	0	1	0	0	0	0	0	0	0	0	0	0
ENSG00000158786	2	0	1	1	0	1	0	0	0	1	1	0
ENSG00000227066	0	0	0	0	0	0	0	0	0	0	0	0
ENSG00000187980	0	0	0	0	0	0	0	0	0	0	0	0
ENSG00000225986	0	0	0	0	0	0	0	0	0	0	0	0
ENSG00000162543	0	0	0	0	0	0	0	0	0	0	0	0
ENSG00000228105	0	0	0	0	0	0	0	0	0	0	0	0
ENSG00000284710	0	0	0	0	0	0	0	0	0	0	0	0
ENSG00000158816	0	0	0	0	0	0	0	0	0	0	0	0
ENSG00000226664	0	0	0	0	0	0	0	0	0	0	0	0
ENSG00000236963	0	1	0	0	0	0	0	0	0	0	0	0
ENSG00000226487	0	0	0	0	0	0	0	0	0	0	0	0
ENSG00000284641	0	0	0	0	0	0	0	0	0	0	0	0
ENSG00000284743	0	0	0	0	0	0	0	0	0	0	0	0
ENSG00000162545	134	97	114	22	20	138	33	30	47	91	150	92
ENSG00000090432	464	442	298	112	135	456	181	171	190	433	687	648
ENSG00000215520	0	0	0	0	0	0	0	0	0	0	0	0
ENSG00000183114	0	0	0	0	0	0	0	0	0	0	0	0
ENSG00000158825	532	371	497	148	91	435	144	84	200	553	499	552
ENSG00000158828	1525	1198	1112	360	295	1192	422	206	509	1402	1589	1020
ENSG00000284005	0	0	0	0	0	0	0	0	0	0	0	0
ENSG00000117242	934	777	675	223	177	802	259	138	341	900	1064	636
ENSG00000244038	3691	3993	3477	990	953	4107	1542	1390	1996	4401	5815	2994
ENSG00000117245	67	49	24	6	10	30	13	4	19	58	50	36
ENSG00000235432	0	0	0	0	0	0	0	0	0	0	0	0
ENSG00000189410	94	102	85	27	13	104	32	5	25	92	131	75
ENSG00000233069	0	2	0	0	0	0	0	0	0	0	0	0
ENSG00000127483	145	251	106	68	65	161	88	55	38	122	317	147
ENSG00000075151	56	60	31	20	18	24	18	16	20	33	57	27
ENSG00000251914	0	0	0	0	0	0	0	0	0	0	0	0
ENSG00000221808	0	0	0	0	0	0	0	0	0	0	0	0
ENSG00000233072	0	0	0	0	0	0	0	0	0	0	0	0
ENSG00000236073	0	0	0	0	0	0	0	0	0	0	0	0
ENSG00000235112	0	0	0	0	0	0	0	0	0	0	0	0
ENSG00000117298	701	672	468	161	114	814	226	143	257	533	1049	446
ENSG00000236936	0	1	0	0	0	0	0	0	0	0	0	0
ENSG00000231105	0	0	0	0	0	0	0	1	0	2	0	0
ENSG00000236216	0	0	0	0	0	0	0	0	0	0	0	0
ENSG00000228823	0	0	0	0	0	0	0	0	0	0	0	0
ENSG00000236009	0	0	0	0	0	0	0	0	0	0	0	0
ENSG00000227001	0	2	0	0	0	1	0	0	0	0	0	0
ENSG00000187952	2	2	2	1	1	3	1	0	0	0	2	1
ENSG00000186543	0	0	0	0	0	0	0	0	0	0	0	0
ENSG00000142794	25	30	20	13	4	28	23	26	10	15	51	18
ENSG00000176378	0	0	0	0	0	0	0	0	0	0	0	0
ENSG00000162551	24	9	11	6	2	11	1	3	4	12	38	6
ENSG00000233431	0	0	0	0	0	0	0	0	0	0	0	0
ENSG00000076864	444	503	370	125	74	403	130	31	131	447	637	259
ENSG00000090686	21	35	14	12	5	14	4	16	5	16	36	15
ENSG00000231978	0	0	0	0	0	0	0	0	0	0	0	0
ENSG00000187942	120	81	73	29	11	100	27	11	23	114	141	64
ENSG00000142798	861	527	418	170	98	563	183	61	164	665	1072	356
ENSG00000232037	0	0	0	0	0	0	0	0	0	0	0	0
ENSG00000283234	0	0	0	0	0	1	0	0	0	0	0	0
ENSG00000219073	0	0	0	0	0	3	2	1	0	0	0	2
ENSG00000273610	0	0	0	0	0	0	0	0	0	0	0	0
ENSG00000201919	0	0	0	0	0	0	0	0	0	0	0	0
ENSG00000142789	1	0	0	0	0	1	0	0	0	2	2	0
ENSG00000278124	0	0	0	0	0	0	0	0	0	0	0	0
ENSG00000201273	0	0	0	0	0	0	0	0	0	0	0	0
ENSG00000228397	0	1	3	2	0	1	3	5	3	1	4	6
ENSG00000218510	27	56	42	12	10	47	19	12	21	48	85	18
ENSG00000070831	292	442	251	98	96	258	164	164	127	310	493	367
ENSG00000230068	0	0	0	0	0	0	0	0	0	0	0	0
ENSG00000271428	0	0	0	0	0	0	0	0	0	0	0	0
ENSG00000271840	0	0	0	0	0	0	0	0	0	0	0	0
ENSG00000162552	133	115	98	20	22	73	39	7	37	152	140	32
ENSG00000266564	0	0	0	0	0	0	0	0	0	0	0	0
ENSG00000234397	0	0	0	0	0	0	0	0	0	0	0	0
ENSG00000279625	0	0	0	0	0	0	0	0	0	0	0	0
ENSG00000184677	49	91	51	18	27	58	40	30	27	43	105	35
ENSG00000237200	0	0	0	0	0	0	0	0	0	0	0	0
ENSG00000070886	2	0	2	1	0	3	0	1	3	6	3	1
ENSG00000276835	0	0	0	0	0	0	0	0	0	0	0	0
ENSG00000173372	0	0	0	0	0	0	0	0	0	0	0	0
ENSG00000159189	0	0	0	0	0	0	0	0	0	0	0	0
ENSG00000173369	0	0	0	0	0	0	0	0	0	0	0	0
ENSG00000133216	336	288	223	86	64	405	138	51	116	282	602	187
ENSG00000265422	0	0	0	0	0	0	0	0	0	0	0	0
ENSG00000225952	0	0	0	0	0	0	0	0	0	0	0	0
ENSG00000264014	17	11	12	1	1	16	8	0	3	12	18	1
ENSG00000215906	1	0	0	0	0	0	0	0	0	1	1	1
ENSG00000227868	0	0	0	0	0	0	0	0	0	0	0	0
ENSG00000004487	542	666	414	166	135	619	254	123	191	518	1120	401
ENSG00000240553	0	0	0	1	0	0	0	0	0	0	0	0
ENSG00000263793	0	0	0	0	0	0	0	0	0	0	0	0
ENSG00000266802	0	0	0	0	0	0	0	0	0	0	0	0
ENSG00000169641	69	69	27	19	11	43	37	20	20	41	75	63
ENSG00000229010	0	0	0	0	0	0	0	0	0	1	0	0
ENSG00000206935	0	0	0	0	0	0	0	0	0	0	0	0
ENSG00000252578	0	0	0	0	0	0	0	0	0	0	0	0
ENSG00000179546	18	21	5	4	6	21	3	4	7	17	42	11
ENSG00000215381	0	0	0	0	0	0	0	0	0	0	0	0
ENSG00000261326	0	0	0	0	0	0	0	0	0	0	0	2
ENSG00000284726	0	0	0	0	0	0	0	0	0	0	0	1
ENSG00000125944	70	137	63	26	36	82	60	23	27	95	131	96
ENSG00000125945	14	25	8	3	1	15	5	10	4	4	8	8
ENSG00000249087	13	5	13	3	6	17	17	4	13	13	18	20
ENSG00000201405	0	0	0	0	0	0	0	0	0	0	0	0
ENSG00000271420	4	0	0	0	0	0	0	0	0	0	0	0
ENSG00000204219	28	34	16	3	11	22	3	14	9	20	46	25
ENSG00000232482	0	0	0	0	0	0	0	2	0	0	0	0
ENSG00000088280	215	201	148	54	42	194	85	30	74	223	417	130
ENSG00000007968	97	131	57	25	33	106	41	20	49	101	206	88
ENSG00000235052	0	6	0	0	0	1	0	0	0	0	1	1
ENSG00000117318	2343	3171	1684	641	563	1605	795	320	757	3031	4789	3306
ENSG00000197880	0	0	0	0	0	0	0	0	0	0	0	0
ENSG00000229239	0	0	0	0	0	0	0	0	0	0	0	0
ENSG00000142676	2420	3248	2699	867	921	3408	1369	1645	1470	3012	4340	2603
ENSG00000011007	68	85	32	34	20	58	46	53	33	43	110	47
ENSG00000236810	21	13	4	10	2	11	6	14	9	5	12	1
ENSG00000057757	185	270	215	72	90	295	156	446	181	213	427	291
ENSG00000011009	1748	1739	1310	411	416	1491	649	320	780	1917	2086	1263
ENSG00000117308	1332	1625	1337	328	346	1307	371	385	484	1612	1956	1500
ENSG00000117305	441	500	408	97	84	451	172	60	208	550	685	415
ENSG00000179163	108	150	111	26	23	168	74	38	74	197	263	131
ENSG00000188822	0	0	0	1	1	1	0	0	0	0	0	0
ENSG00000229106	0	0	0	0	0	0	0	0	0	0	0	0
ENSG00000232557	0	0	0	0	0	0	0	0	0	0	0	0
ENSG00000264926	0	0	0	0	0	0	0	0	0	0	0	0
ENSG00000230228	0	0	1	0	0	1	0	1	2	1	4	0
ENSG00000189266	35	33	25	8	10	22	25	12	13	39	52	40
ENSG00000188529	31	70	35	15	32	32	56	41	22	51	81	57
ENSG00000215905	0	0	0	0	0	0	0	0	0	0	0	0
ENSG00000225315	13	4	7	1	1	7	6	1	4	11	16	6
ENSG00000142661	97	76	59	13	12	80	42	6	21	85	158	65
ENSG00000230703	0	1	0	0	0	0	0	0	0	0	0	0
ENSG00000142677	25	16	15	1	4	17	12	3	7	25	40	4
ENSG00000185436	59	84	52	22	25	79	37	17	38	69	101	19
ENSG00000230023	0	0	0	0	0	0	0	0	0	1	0	0
ENSG00000232298	0	0	0	0	0	0	0	0	0	0	0	0
ENSG00000158055	8	12	0	8	0	8	4	0	0	1	7	4
ENSG00000001460	49	39	37	17	8	63	12	20	25	47	50	18
ENSG00000001461	59	69	47	23	19	106	34	35	54	93	91	63
ENSG00000117602	21	48	16	8	8	15	15	9	6	18	31	24
ENSG00000264443	0	1	2	0	0	1	2	0	0	2	3	3
ENSG00000184454	15	29	5	1	6	19	11	5	8	11	19	11
ENSG00000227312	0	0	0	0	0	0	0	0	0	0	0	0
ENSG00000239106	0	0	0	0	0	0	0	0	0	0	0	0
ENSG00000133226	199	305	123	72	77	222	134	58	59	133	383	191
ENSG00000284699	1	0	4	0	1	2	0	0	1	0	2	0
ENSG00000169504	93	125	61	27	24	57	65	51	18	88	77	82
ENSG00000238482	0	0	0	0	0	0	0	0	0	0	1	0
ENSG00000020633	274	208	154	61	45	197	90	46	61	185	344	121
ENSG00000278034	0	0	0	0	0	0	0	0	0	0	0	0
ENSG00000229162	0	2	1	0	0	1	2	0	0	0	0	0
ENSG00000261025	0	0	0	0	0	0	0	0	0	0	0	0
ENSG00000264371	0	0	0	0	0	0	0	0	0	0	0	0
ENSG00000233755	0	0	0	0	0	0	0	0	0	0	0	0
ENSG00000233419	0	0	0	0	0	0	0	0	0	0	0	0
ENSG00000231953	0	0	0	0	0	0	0	2	0	0	0	0
ENSG00000117614	28	41	41	6	6	27	15	26	13	40	37	14
ENSG00000284602	0	0	0	2	0	2	3	0	0	2	2	2
ENSG00000284657	1	3	0	0	0	0	0	0	2	0	0	1
ENSG00000117616	16	8	13	7	11	9	12	14	10	22	9	10
ENSG00000272432	0	1	0	0	0	3	0	1	0	1	1	0
ENSG00000261349	0	0	0	1	0	4	2	0	0	0	0	0
ENSG00000187010	0	0	0	0	0	0	0	0	0	0	0	0
ENSG00000224183	0	0	0	0	0	0	0	0	0	0	0	0
ENSG00000259984	0	0	0	0	0	0	0	0	0	0	0	0
ENSG00000183726	139	201	149	35	40	176	79	122	96	159	224	164
ENSG00000188672	11	12	6	5	2	10	0	0	2	9	5	10
ENSG00000238084	0	0	0	0	0	0	0	0	0	0	0	0
ENSG00000204178	20	19	29	3	7	18	14	14	8	16	42	7
ENSG00000157978	284	287	217	60	50	290	108	30	105	318	506	236
ENSG00000225643	7	1	7	1	0	9	5	4	3	6	8	10
ENSG00000117643	2	8	3	6	0	5	0	1	5	11	11	7
ENSG00000233478	0	2	0	0	0	0	0	0	0	0	0	0
ENSG00000162430	3067	2283	2202	557	366	2271	465	110	644	3046	3984	2123
ENSG00000255054	0	0	0	0	0	0	0	0	0	0	0	0
ENSG00000228172	526	360	336	97	77	401	98	26	110	522	700	412
ENSG00000117640	182	205	139	64	59	230	67	56	74	222	361	225
ENSG00000272478	0	0	0	0	0	0	0	0	0	0	0	0
ENSG00000127423	28	33	25	6	10	24	8	20	6	31	35	43
ENSG00000236528	42	57	41	14	14	50	21	14	22	60	79	48
ENSG00000182749	174	223	171	44	53	192	67	41	86	221	358	177
ENSG00000207302	0	0	0	0	0	0	0	0	0	0	0	0
ENSG00000117632	588	714	493	162	162	446	243	233	308	762	1049	640
ENSG00000229786	0	0	0	0	0	0	0	0	0	0	0	0
ENSG00000223624	0	0	0	0	0	0	0	0	0	0	0	0
ENSG00000283938	0	0	0	0	0	0	0	0	0	0	0	0
ENSG00000158006	52	84	33	15	11	64	28	16	38	64	76	51
ENSG00000207237	0	0	0	0	0	0	0	0	0	0	0	0
ENSG00000252190	0	0	0	0	0	0	0	0	0	0	0	0
ENSG00000252691	0	0	0	0	0	0	0	0	0	0	0	0
ENSG00000158008	4	9	0	0	1	1	0	2	3	2	13	3
ENSG00000158014	0	0	1	0	0	0	0	0	0	0	0	0
ENSG00000284309	0	0	0	0	0	0	0	0	0	0	0	0
ENSG00000158022	0	0	0	0	0	0	0	0	0	0	2	0
ENSG00000175087	0	4	2	1	0	0	1	2	1	1	2	0
ENSG00000197245	10	12	7	0	7	8	6	4	3	7	5	2
ENSG00000282872	1	0	0	0	0	0	0	0	0	0	0	0
ENSG00000236782	917	1240	818	264	265	778	401	275	481	1072	935	976
ENSG00000142684	917	1243	815	264	258	764	390	273	491	1053	933	987
ENSG00000142675	142	157	132	46	27	156	62	51	95	146	192	185
ENSG00000188782	0	0	0	0	0	0	0	0	0	0	0	0
ENSG00000236155	0	0	0	0	0	0	0	0	0	0	0	0
ENSG00000278572	0	0	0	0	0	0	0	0	0	0	0	0
ENSG00000130695	111	134	79	39	24	137	68	52	58	89	229	79
ENSG00000270733	0	0	0	0	0	0	0	0	0	0	0	0
ENSG00000142669	3281	2825	3054	800	616	2957	1037	692	1526	3650	3427	2788
ENSG00000158062	761	679	803	207	159	687	247	147	373	912	780	657
ENSG00000169442	3	5	1	2	0	4	1	0	1	4	0	0
ENSG00000176092	141	121	106	27	28	111	82	35	69	119	185	58
ENSG00000225854	0	0	0	0	0	0	0	0	0	0	0	0
ENSG00000176083	2	0	0	0	0	0	0	0	0	0	0	0
ENSG00000131914	0	0	0	0	0	0	0	0	0	2	0	0
ENSG00000117682	293	348	214	79	93	353	155	104	131	284	556	269
ENSG00000223583	0	0	0	0	0	0	0	1	0	0	0	0
ENSG00000225891	0	0	0	0	0	0	0	0	0	0	0	0
ENSG00000198830	375	565	303	125	134	432	199	184	159	387	976	491
ENSG00000224129	0	0	0	0	0	0	0	0	0	0	0	0
ENSG00000117676	1012	1137	738	254	282	877	297	162	390	1036	1590	679
ENSG00000238705	0	0	0	0	0	0	0	0	0	0	0	0
ENSG00000243905	0	0	0	0	0	1	0	0	0	0	0	0
ENSG00000252802	0	0	0	0	0	0	0	0	0	0	0	0
ENSG00000252429	0	0	0	0	0	0	0	0	0	0	0	0
ENSG00000229247	0	0	0	0	0	0	0	0	0	0	0	0
ENSG00000238316	0	0	0	0	0	0	0	0	0	0	0	0
ENSG00000235069	0	0	0	0	0	0	0	0	0	0	0	0
ENSG00000260063	0	0	1	1	1	3	3	2	0	0	5	6
ENSG00000117713	188	209	73	73	46	158	65	54	41	94	290	88
ENSG00000060642	85	81	66	26	25	92	25	8	30	125	171	60
ENSG00000241188	0	0	0	0	0	0	0	0	0	0	0	0
ENSG00000204160	647	747	577	164	223	704	241	187	342	634	958	584
ENSG00000175793	8459	6295	6741	1910	1731	7749	2791	1352	3871	7753	5976	7975
ENSG00000226698	0	3	2	0	0	2	0	1	0	3	4	2
ENSG00000142751	244	267	215	82	60	260	76	48	97	233	337	237
ENSG00000198746	139	212	77	35	85	126	103	89	125	121	233	207
ENSG00000090273	1322	1553	1009	373	382	1425	687	553	827	1413	2445	1406
ENSG00000131910	0	0	0	0	0	0	0	0	0	0	0	2
ENSG00000175707	272	391	256	93	78	307	100	33	139	374	485	345
ENSG00000172746	0	0	0	0	0	0	0	0	0	2	0	0
ENSG00000224064	0	0	0	0	0	2	0	0	0	0	0	0
ENSG00000225294	0	0	0	0	0	0	0	0	0	0	0	0
ENSG00000253368	778	801	767	183	152	775	218	81	270	943	1273	750
ENSG00000158246	195	191	169	56	88	156	89	149	125	183	209	200
ENSG00000090020	168	178	131	30	42	208	104	75	89	138	230	158
ENSG00000229985	0	0	0	0	0	0	0	0	0	0	0	0
ENSG00000214973	0	0	0	0	0	0	0	0	0	0	0	0
ENSG00000225159	0	0	0	0	0	0	0	0	0	0	0	0
ENSG00000225990	0	0	0	0	0	0	0	0	0	0	0	0
ENSG00000224311	0	0	0	0	0	0	0	0	0	0	0	0
ENSG00000142784	1034	781	796	256	174	961	275	100	347	1056	1305	854
ENSG00000252098	0	0	0	0	0	0	0	0	0	0	0	0
ENSG00000243659	0	0	0	0	0	0	0	0	0	0	0	0
ENSG00000186501	493	614	425	157	131	436	159	162	249	535	680	776
ENSG00000206888	0	0	0	0	0	0	0	0	0	0	0	0
ENSG00000241547	0	1	0	0	0	0	0	0	0	0	0	1
ENSG00000142765	307	191	326	62	42	293	50	46	85	476	359	571
ENSG00000142733	128	172	123	37	46	130	40	30	49	141	257	108
ENSG00000142748	5	2	2	0	4	3	0	1	4	5	9	5
ENSG00000174950	161	143	103	46	23	110	61	20	52	168	145	118
ENSG00000231207	0	0	0	0	0	0	0	0	0	0	0	0
ENSG00000181773	33	36	8	6	4	21	12	19	11	20	22	10
ENSG00000158195	791	765	603	214	175	906	333	164	290	680	1098	634
ENSG00000241169	0	0	0	0	0	0	0	0	0	0	0	0
ENSG00000237429	3	1	0	0	0	0	0	0	0	0	0	1
ENSG00000126705	239	170	131	59	39	180	67	20	55	134	323	41
ENSG00000000938	0	0	0	0	0	0	0	2	0	0	0	0
ENSG00000235912	0	0	0	0	0	0	0	0	0	0	3	3
ENSG00000233975	1	0	0	0	0	1	0	1	0	1	1	0
ENSG00000126709	422	429	391	130	82	359	174	77	198	614	479	420
ENSG00000225886	0	3	0	0	1	1	2	0	0	0	1	1
ENSG00000206767	0	0	0	0	0	0	0	0	0	0	0	0
ENSG00000226662	0	0	0	0	0	0	0	0	0	0	0	0
ENSG00000207095	0	0	0	0	0	0	0	0	0	0	0	0
ENSG00000009780	9	12	8	5	2	9	1	4	3	11	19	12
ENSG00000231344	0	0	0	0	0	0	0	0	0	0	0	0
ENSG00000230833	0	0	0	0	0	0	0	0	0	0	0	0
ENSG00000117758	32	51	19	13	5	28	25	21	16	34	52	38
ENSG00000269971	0	0	0	0	0	0	0	2	0	0	0	0
ENSG00000270031	0	0	0	0	0	0	0	0	0	0	0	0
ENSG00000223062	0	0	0	0	0	0	0	0	0	0	0	0
ENSG00000117751	45	53	41	18	17	38	31	24	17	44	66	64
ENSG00000252947	0	0	0	0	0	0	0	0	0	0	0	0
ENSG00000130775	95	91	87	36	31	120	50	22	66	92	172	79
ENSG00000117748	325	357	226	97	68	264	167	195	152	249	546	270
ENSG00000130768	69	81	76	17	22	107	39	36	43	94	172	100
ENSG00000227050	28	32	42	2	12	37	11	14	18	26	52	33
ENSG00000158156	130	199	101	24	42	128	57	23	56	103	187	81
ENSG00000158161	28	47	19	12	9	29	10	13	17	15	51	21
ENSG00000238231	1	0	2	0	0	0	0	0	0	0	0	0
ENSG00000240750	0	0	0	0	0	0	0	0	0	0	0	0
ENSG00000228589	16	11	5	2	2	6	4	7	6	8	10	9
ENSG00000228943	0	0	0	0	0	0	0	0	0	0	0	0
ENSG00000214812	0	0	0	0	0	0	0	0	0	0	0	0
ENSG00000253005	0	0	0	0	0	0	0	0	0	0	0	0
ENSG00000169403	45	35	26	9	4	30	16	2	16	54	62	24
ENSG00000126698	123	212	134	43	66	196	95	140	89	221	308	189
ENSG00000130770	260	339	266	77	89	293	159	164	157	387	388	265
ENSG00000270605	0	0	0	2	0	0	0	1	0	1	0	0
ENSG00000271398	0	0	0	0	0	0	0	0	0	0	0	0
ENSG00000130766	308	297	393	85	106	505	240	427	256	403	319	155
ENSG00000130772	435	392	338	103	78	453	127	50	207	323	527	528
ENSG00000204138	70	96	35	19	23	64	32	30	22	47	160	37
ENSG00000206779	0	0	0	0	0	0	0	0	0	0	0	0
ENSG00000229820	0	0	0	0	0	0	0	0	0	0	0	0
ENSG00000221216	0	0	0	0	0	0	0	0	0	0	0	0
ENSG00000180198	522	797	527	161	219	650	268	259	298	630	1119	709
ENSG00000242125	285	331	293	95	104	319	133	176	145	283	433	191
ENSG00000274266	0	0	0	0	0	0	0	0	0	0	0	0
ENSG00000200087	8	10	27	11	14	43	10	27	90	57	13	27
ENSG00000231468	2	0	0	0	0	0	0	0	0	1	3	0
ENSG00000279443	3	1	3	0	0	3	0	0	1	2	1	4
ENSG00000180098	119	123	135	49	37	180	70	77	90	148	251	163
ENSG00000197989	41	64	37	20	33	49	36	73	29	49	62	39
ENSG00000221539	1	0	0	0	0	0	0	0	1	1	0	1
ENSG00000278274	0	0	0	0	0	0	0	0	0	0	0	0
ENSG00000273544	0	0	0	0	0	0	0	0	0	0	0	0
ENSG00000280498	0	0	0	0	0	0	0	0	0	0	0	0
ENSG00000274582	0	0	0	0	0	0	0	0	0	0	0	0
ENSG00000120656	69	107	75	17	27	71	34	59	34	71	119	67
ENSG00000188060	0	3	0	0	0	0	0	0	0	0	0	0
ENSG00000229388	3	5	0	2	3	5	1	4	0	7	6	10
ENSG00000274978	0	0	0	0	0	0	0	0	0	0	0	0
ENSG00000270103	0	0	0	0	0	0	0	0	0	0	0	0
ENSG00000162419	55	60	21	3	8	49	13	17	7	25	64	45
ENSG00000252777	0	0	0	0	0	0	0	0	0	0	0	0
ENSG00000198492	109	198	78	36	43	129	44	73	54	75	207	173
ENSG00000116329	0	1	3	0	0	3	1	0	3	0	1	0
ENSG00000233427	0	0	1	0	0	2	0	0	1	0	0	0
ENSG00000199756	0	0	0	0	0	0	0	0	0	0	0	0
ENSG00000159023	71	74	42	21	17	50	51	12	20	60	111	32
ENSG00000225616	0	0	0	0	0	0	0	0	0	0	0	0
ENSG00000206704	0	0	0	0	0	0	0	0	0	0	0	0
ENSG00000277958	0	0	0	0	0	0	0	0	0	0	0	0
ENSG00000253304	96	109	83	34	23	106	53	15	40	108	131	58
ENSG00000225750	0	0	0	0	0	0	0	0	0	0	0	0
ENSG00000116350	212	237	120	51	65	195	99	64	64	190	383	275
ENSG00000277916	0	0	0	0	0	0	0	0	0	0	0	0
ENSG00000116353	273	420	303	76	64	332	105	71	129	370	520	319
ENSG00000237934	0	0	0	0	0	0	0	0	0	0	1	0
ENSG00000060656	1759	1430	1280	454	286	1484	396	114	430	1713	2159	997
ENSG00000230523	0	0	0	0	0	0	0	0	0	0	0	0
ENSG00000225011	0	0	0	0	0	0	0	0	0	0	0	0
ENSG00000228176	0	1	0	1	0	0	0	0	0	0	0	0
ENSG00000284676	0	2	0	0	0	0	0	0	0	0	0	0
ENSG00000270927	0	0	0	0	0	0	0	0	0	0	0	0
ENSG00000233399	0	0	0	0	0	0	0	0	0	0	0	0
ENSG00000233372	0	0	0	0	0	0	0	0	0	0	0	0
ENSG00000231251	0	0	0	0	0	0	0	0	0	0	0	0
ENSG00000236335	0	0	0	0	0	0	0	0	0	0	0	0
ENSG00000231949	0	0	0	0	0	0	0	0	0	0	0	0
ENSG00000162510	0	1	3	1	0	2	0	1	1	7	3	2
ENSG00000186056	3	2	3	3	6	1	1	0	8	11	11	5
ENSG00000162511	1	1	1	0	0	1	0	0	1	2	5	1
ENSG00000264773	0	0	0	0	0	0	0	0	0	0	0	0
ENSG00000229607	0	0	0	0	0	0	0	0	0	0	0	0
ENSG00000223382	0	0	0	0	0	0	0	1	1	0	0	0
ENSG00000222784	0	0	0	0	0	0	0	0	0	0	0	0
ENSG00000235143	0	0	0	0	0	0	2	0	0	0	0	0
ENSG00000162512	805	622	509	206	113	641	201	24	202	657	1160	423
ENSG00000266210	0	0	0	0	0	0	0	0	0	0	0	0
ENSG00000134644	103	119	59	29	46	48	66	57	21	59	151	43
ENSG00000237329	0	0	0	0	0	0	0	0	0	0	0	0
ENSG00000232768	0	0	0	0	0	0	0	0	0	0	0	0
ENSG00000215900	0	0	0	0	0	0	1	0	0	0	0	0
ENSG00000225142	0	0	0	0	0	0	0	0	0	0	0	0
ENSG00000084628	36	34	28	6	7	33	7	7	6	24	62	28
ENSG00000060688	357	512	340	106	168	463	238	227	245	368	691	334
ENSG00000229447	0	0	0	0	0	0	0	0	0	0	0	0
ENSG00000121766	147	223	165	59	54	201	128	170	113	228	360	157
ENSG00000229044	43	65	43	19	25	63	32	59	38	90	123	53
ENSG00000121769	0	1	0	0	0	0	0	0	0	0	0	0
ENSG00000168528	1525	1250	1345	371	296	1279	369	191	509	1667	1769	1235
ENSG00000215899	0	0	0	0	0	0	0	0	0	0	0	0
ENSG00000206981	0	0	0	0	0	0	0	0	0	0	0	0
ENSG00000260386	0	0	0	0	0	0	0	0	0	0	0	1
ENSG00000265961	0	0	0	0	0	0	0	0	0	0	0	0
ENSG00000284543	0	0	0	0	1	0	0	0	2	0	0	0
ENSG00000229167	2	4	0	2	0	0	2	1	1	2	2	0
ENSG00000142910	1422	1309	1231	344	280	1172	324	299	471	1566	1799	1080
ENSG00000121764	33	91	49	13	18	67	45	45	47	61	103	49
ENSG00000162517	444	715	460	159	182	614	295	444	368	470	788	487
ENSG00000235790	0	2	8	0	0	1	0	0	0	2	10	4
ENSG00000264078	0	0	0	0	0	0	0	0	0	0	0	0
ENSG00000084636	14	22	15	4	5	16	12	3	3	17	27	9
ENSG00000121753	372	244	196	80	47	273	58	17	74	330	334	221
ENSG00000266580	0	0	0	0	0	0	0	0	0	0	0	0
ENSG00000254545	2	5	1	0	1	4	1	0	0	5	0	4
ENSG00000134668	29	29	22	9	6	23	12	4	17	53	46	45
ENSG00000203620	0	0	0	0	0	0	0	0	0	0	0	0
ENSG00000269967	0	0	0	0	0	0	0	0	3	0	0	0
ENSG00000184007	141	252	97	52	71	92	86	139	45	138	196	159
ENSG00000228634	0	0	0	0	0	0	0	0	0	3	0	1
ENSG00000284702	0	0	0	0	0	0	0	0	0	0	0	0
ENSG00000121774	250	490	238	101	84	320	138	125	101	285	598	311
ENSG00000203325	0	0	0	0	0	0	1	0	0	0	0	0
ENSG00000121775	121	200	153	46	48	116	74	36	65	147	259	118
ENSG00000266203	0	0	0	0	0	0	0	0	0	0	0	0
ENSG00000276493	0	1	0	0	0	0	0	0	0	0	0	0
ENSG00000025800	131	202	78	61	60	132	82	63	58	132	244	168
ENSG00000250135	0	0	0	0	0	0	0	0	0	0	0	0
ENSG00000084652	245	265	163	93	76	286	124	91	131	244	419	360
ENSG00000160050	23	18	13	12	6	16	15	2	9	25	32	10
ENSG00000224066	10	11	5	3	2	11	10	3	1	4	11	12
ENSG00000160051	26	24	12	5	3	16	7	3	9	10	33	28
ENSG00000222046	0	0	0	0	1	1	1	0	1	4	5	0
ENSG00000160055	21	31	20	7	4	31	18	11	24	16	23	14
ENSG00000084623	3492	4641	2911	1033	1339	4143	1619	1577	1756	3621	6358	3188
ENSG00000220785	35	23	14	8	3	35	13	3	5	26	37	14
ENSG00000183615	3	0	1	0	0	1	2	0	1	3	1	1
ENSG00000182866	54	27	34	15	4	31	5	0	12	36	30	44
ENSG00000277617	0	0	0	0	0	0	0	0	0	0	0	0
ENSG00000252450	0	0	0	0	0	0	0	0	0	0	0	0
ENSG00000116478	893	984	850	279	241	1052	398	285	422	1007	1731	1021
ENSG00000175130	1251	1351	1044	373	293	1120	432	205	508	1569	2189	1327
ENSG00000233775	1	0	0	0	0	0	0	0	0	0	0	0
ENSG00000162526	16	13	14	0	1	9	11	1	0	13	16	2
ENSG00000225828	24	14	17	4	1	17	16	4	1	13	20	7
ENSG00000160058	191	249	237	60	73	284	112	223	170	223	395	252
ENSG00000224333	0	0	0	0	0	0	0	0	0	0	0	0
ENSG00000270850	0	0	0	0	0	0	0	0	0	0	0	0
ENSG00000229259	0	0	0	0	0	0	0	0	0	0	0	0
ENSG00000263529	0	0	0	1	0	0	0	0	0	0	0	0
ENSG00000254553	0	0	0	0	0	0	0	0	0	0	0	0
ENSG00000273274	3	5	0	1	0	3	0	0	1	0	9	1
ENSG00000160062	2	1	1	0	0	0	0	0	0	2	1	5
ENSG00000176261	18	30	32	3	11	21	11	26	18	43	40	26
ENSG00000200591	0	0	0	0	0	0	0	0	0	1	0	0
ENSG00000162521	204	268	146	71	63	159	122	70	63	188	341	172
ENSG00000162520	27	28	10	9	10	15	9	14	8	12	22	21
ENSG00000224409	4	2	2	2	5	5	4	8	4	4	0	2
ENSG00000162522	654	580	493	153	135	633	256	80	239	548	988	298
ENSG00000134684	1185	1404	1259	344	423	1980	607	828	819	1210	1829	1342
ENSG00000116497	36	17	18	12	5	15	10	8	9	34	32	12
ENSG00000160097	0	0	0	0	1	0	0	1	0	0	0	0
ENSG00000121905	709	771	499	158	133	513	205	94	270	708	816	558
ENSG00000121900	1461	1609	1073	386	319	1065	441	218	601	1621	1762	1139
ENSG00000116514	139	137	98	31	45	141	48	63	61	104	192	147
ENSG00000278966	0	0	0	0	0	0	0	0	0	0	0	0
ENSG00000217644	0	0	0	0	0	0	0	1	0	0	0	0
ENSG00000239670	0	0	0	0	0	0	0	0	0	0	0	0
ENSG00000236065	0	1	3	3	0	1	1	2	2	0	2	5
ENSG00000004455	1234	1443	1118	346	402	1440	693	582	687	1341	1848	1282
ENSG00000276645	0	0	0	0	0	0	0	0	0	0	0	0
ENSG00000142920	123	171	101	37	55	123	55	29	67	146	184	89
ENSG00000278997	1	1	2	1	0	0	0	0	0	0	2	0
ENSG00000116525	86	103	52	33	4	76	39	3	34	70	140	46
ENSG00000279179	1	9	0	2	0	3	1	0	2	5	6	3
ENSG00000284721	0	0	0	0	0	0	0	0	0	0	0	0
ENSG00000160094	21	45	18	6	9	45	12	1	14	50	74	17
ENSG00000270115	0	0	0	0	0	0	0	0	0	0	0	0
ENSG00000184389	0	0	0	0	0	0	0	0	0	0	0	0
ENSG00000225313	9	11	14	5	2	8	10	4	2	3	10	8
ENSG00000134686	1842	1862	1592	480	482	1871	526	212	702	1909	2828	1047
ENSG00000284154	0	2	0	0	0	0	0	0	0	0	2	0
ENSG00000222112	0	0	0	0	0	0	0	0	0	0	0	0
ENSG00000233246	0	0	0	0	0	0	0	0	0	0	0	0
ENSG00000234512	0	0	0	0	0	0	0	0	0	0	0	0
ENSG00000121903	5	0	4	5	6	5	18	14	9	7	18	1
ENSG00000235907	0	0	0	0	0	0	0	0	0	0	0	0
ENSG00000121904	0	2	0	0	0	0	0	0	0	3	1	0
ENSG00000227000	0	0	0	0	0	0	0	0	0	0	0	0
ENSG00000176256	0	0	0	0	0	0	0	0	0	0	0	0
ENSG00000231163	0	0	0	0	0	0	0	0	0	0	0	0
ENSG00000201148	0	0	0	0	0	0	0	0	0	0	0	0
ENSG00000142698	0	0	0	0	0	0	0	0	0	0	0	0
ENSG00000270241	0	0	0	0	0	0	0	0	0	0	0	0
ENSG00000207941	0	0	0	0	0	0	0	0	0	0	0	0
ENSG00000163866	342	378	248	108	111	393	157	70	207	314	421	385
ENSG00000189280	91	117	71	30	36	116	68	61	64	99	119	86
ENSG00000189433	23	14	19	4	4	19	5	1	13	30	31	41
ENSG00000255811	8	12	9	1	4	9	0	0	4	15	10	16
ENSG00000188910	613	479	574	164	109	549	197	154	265	590	498	1026
ENSG00000187513	0	0	0	0	1	0	0	1	0	0	0	0
ENSG00000230163	0	0	0	0	0	0	2	0	0	0	1	0
ENSG00000116544	4	2	1	0	0	1	1	3	0	1	3	2
ENSG00000241014	0	3	1	0	2	4	1	0	0	0	1	2
ENSG00000271741	0	0	0	0	0	0	0	0	0	0	0	0
ENSG00000243749	0	0	0	0	0	0	0	0	0	0	0	0
ENSG00000163867	1	0	3	2	1	1	2	2	1	1	3	0
ENSG00000233940	0	0	0	0	0	0	0	0	0	0	0	0
ENSG00000197056	20	5	1	7	1	1	6	4	3	3	10	4
ENSG00000228348	0	0	0	0	0	0	0	0	0	0	0	0
ENSG00000284640	0	0	0	0	0	0	0	0	0	0	0	0
ENSG00000116560	174	348	133	78	64	168	165	140	59	152	463	436
ENSG00000201868	0	0	0	0	0	0	0	0	0	0	0	0
ENSG00000146463	20	25	8	8	9	6	6	8	2	8	21	8
ENSG00000240374	0	0	0	0	0	0	0	0	0	0	0	0
ENSG00000201542	0	0	0	0	0	0	0	0	0	0	0	0
ENSG00000229994	1	0	0	0	0	3	0	0	0	2	0	0
ENSG00000227409	3	0	1	2	0	0	0	3	0	0	3	1
ENSG00000278702	0	0	0	0	0	0	0	0	0	0	0	0
ENSG00000142687	195	219	143	38	29	171	75	20	52	153	349	168
ENSG00000236274	0	0	0	0	0	0	0	0	0	0	0	0
ENSG00000020129	225	265	151	74	79	238	92	56	84	199	410	293
ENSG00000239636	8	15	7	1	2	3	3	1	3	3	6	7
ENSG00000116819	36	23	16	5	5	24	5	6	7	25	25	36
ENSG00000126067	931	1297	803	266	350	949	403	405	575	872	1594	811
ENSG00000142686	97	169	81	34	54	153	66	33	95	140	271	131
ENSG00000092853	11	25	9	7	4	11	2	12	5	16	25	10
ENSG00000232335	0	4	1	1	0	1	0	6	1	0	5	1
ENSG00000134698	1	6	14	0	2	5	3	2	6	7	15	4
ENSG00000092847	78	96	35	21	30	66	26	20	23	53	139	46
ENSG00000271164	0	0	0	0	0	0	0	0	0	0	0	0
ENSG00000271914	0	0	0	0	0	0	0	0	0	0	0	1
ENSG00000126070	10	19	13	8	10	13	10	4	3	8	14	23
ENSG00000271554	1	0	0	0	0	0	0	0	0	0	4	5
ENSG00000232862	0	0	0	0	0	0	0	0	0	0	0	0
ENSG00000092850	0	0	0	0	0	0	1	3	0	0	2	0
ENSG00000116863	654	824	617	204	205	583	217	82	314	727	805	1158
ENSG00000171812	2	3	0	0	0	0	0	0	0	0	0	0
ENSG00000054116	411	512	376	127	124	479	219	199	221	479	715	466
ENSG00000116871	987	833	629	245	230	772	402	260	368	925	1408	413
ENSG00000264592	0	0	0	0	0	0	0	0	0	0	0	0
ENSG00000054118	150	232	99	49	45	125	52	53	37	130	355	202
ENSG00000231849	0	0	0	0	0	0	0	0	0	0	0	0
ENSG00000214193	467	540	369	113	88	328	110	52	168	489	443	216
ENSG00000142694	794	914	658	200	166	558	194	80	297	860	785	407
ENSG00000116883	7	6	1	0	2	9	1	0	0	3	3	6
ENSG00000196182	298	313	290	102	82	424	177	222	173	334	335	255
ENSG00000181817	508	717	528	198	271	619	326	317	430	536	655	460
ENSG00000222821	0	0	0	0	0	0	0	0	0	0	0	0
ENSG00000116885	24	9	8	4	9	8	5	0	2	31	30	13
ENSG00000201448	0	0	0	0	0	0	0	0	0	0	0	0
ENSG00000116898	197	283	196	77	75	250	138	179	121	214	393	187
ENSG00000119535	0	0	0	0	1	0	0	1	0	0	0	0
ENSG00000230214	0	0	0	0	0	0	0	0	0	0	0	0
ENSG00000284705	0	0	0	0	0	0	0	1	0	0	0	0
ENSG00000284720	0	0	0	0	0	0	0	0	0	0	0	0
ENSG00000234481	0	0	0	0	0	0	0	0	0	0	0	0
ENSG00000163873	0	0	0	0	0	0	0	0	0	0	0	0
ENSG00000284650	0	0	0	0	0	0	0	0	0	0	0	0
ENSG00000264698	0	0	0	0	0	0	0	0	0	0	0	0
ENSG00000207328	0	0	0	0	0	0	0	0	0	0	0	0
ENSG00000223944	0	0	0	0	0	0	0	0	0	0	0	0
ENSG00000252368	0	0	0	0	0	0	0	0	0	0	0	0
ENSG00000230451	0	0	0	0	0	0	0	0	0	0	0	0
ENSG00000233621	25	23	23	10	12	49	18	9	16	44	25	16
ENSG00000163874	76	41	30	16	20	49	24	84	37	45	63	41
ENSG00000283724	0	0	0	0	0	0	0	0	0	0	0	0
ENSG00000163875	68	92	73	34	42	85	43	52	47	130	135	44
ENSG00000263675	0	0	0	0	0	0	0	0	0	0	0	0
ENSG00000163877	62	83	46	22	34	65	47	96	34	51	120	80
ENSG00000232273	0	0	0	0	0	0	0	1	0	0	0	0
ENSG00000237749	1	0	2	0	1	2	0	1	0	0	1	0
ENSG00000163879	3	6	0	0	0	3	0	0	1	2	3	6
ENSG00000134697	30	31	20	10	3	29	19	19	9	17	35	35
ENSG00000284748	0	0	0	0	0	0	0	0	0	0	0	0
ENSG00000169218	1	3	1	1	1	2	3	3	4	3	2	1
ENSG00000116922	42	58	39	23	16	50	34	37	16	61	93	91
ENSG00000134690	174	165	148	42	48	185	65	51	86	180	325	278
ENSG00000183317	80	87	41	19	14	66	22	3	32	75	105	81
ENSG00000200421	0	0	0	0	0	0	0	0	0	0	0	0
ENSG00000214141	0	0	0	0	0	0	0	0	0	0	0	0
ENSG00000227416	0	0	0	0	0	0	0	0	0	0	0	0
ENSG00000185090	98	196	75	35	61	106	51	23	59	119	319	184
ENSG00000233728	43	87	33	15	25	58	26	15	34	49	121	91
ENSG00000196449	545	665	419	136	161	531	251	203	312	437	711	759
ENSG00000197982	786	1000	679	189	232	659	262	235	413	740	948	941
ENSG00000188786	23	56	17	11	10	22	18	24	9	30	15	10
ENSG00000235673	0	0	0	0	0	0	0	0	0	0	0	0
ENSG00000230955	8	4	5	1	5	10	2	1	2	6	20	1
ENSG00000204084	44	56	23	17	14	53	20	14	13	56	76	46
ENSG00000252448	0	0	0	0	0	0	0	0	0	0	0	0
ENSG00000222282	0	0	0	0	0	0	0	0	0	0	0	0
ENSG00000277168	0	0	0	0	0	0	0	0	0	0	0	0
ENSG00000183431	137	222	142	46	72	168	108	118	74	132	326	175
ENSG00000212541	0	0	0	0	0	0	0	0	0	0	0	0
ENSG00000183386	399	342	363	98	87	336	133	91	186	380	466	240
ENSG00000183520	29	51	17	13	8	44	12	34	15	23	38	22
ENSG00000185668	0	0	0	1	0	0	0	0	0	0	1	0
ENSG00000224592	7	2	0	1	1	1	0	0	1	0	0	0
ENSG00000223589	0	0	0	0	0	0	0	0	0	0	0	0
ENSG00000265596	0	0	0	0	0	0	0	0	0	0	0	0
ENSG00000284623	0	0	0	0	0	0	0	0	0	0	0	0
ENSG00000237290	0	0	0	0	0	2	0	0	0	1	0	0
ENSG00000275350	0	0	0	0	0	0	0	0	0	0	0	0
ENSG00000200796	0	0	0	0	0	0	0	0	0	0	0	0
ENSG00000238063	0	0	0	0	0	0	0	0	0	0	0	0
ENSG00000215895	0	0	0	1	0	0	1	0	0	0	0	0
ENSG00000284632	0	0	0	0	0	0	0	0	0	0	0	0
ENSG00000116954	10	4	5	3	0	6	8	3	3	3	23	6
ENSG00000273637	0	0	0	0	0	0	0	0	0	0	0	0
ENSG00000228436	2	1	0	0	0	1	1	0	1	2	0	3
ENSG00000214114	16	17	15	7	10	18	5	11	3	8	19	15
ENSG00000274944	0	0	0	0	0	0	0	0	0	0	0	0
ENSG00000131233	0	0	0	0	0	0	0	0	0	0	0	0
ENSG00000158315	1	1	0	0	0	0	0	0	0	1	0	0
ENSG00000199963	0	0	0	0	0	0	0	0	0	0	0	0
ENSG00000207466	0	0	0	0	0	0	0	0	0	0	0	0
ENSG00000235549	0	0	0	0	0	0	0	0	0	0	0	0
ENSG00000174574	203	278	167	81	64	207	153	124	122	186	320	162
ENSG00000168653	637	913	514	196	191	586	308	261	339	678	848	613
ENSG00000127603	113	117	39	51	37	36	82	38	30	50	120	61
ENSG00000206654	0	0	0	0	0	0	0	0	0	0	0	0
ENSG00000222378	0	0	0	0	0	0	0	0	0	0	0	0
ENSG00000270040	0	0	0	0	0	0	0	0	0	0	0	0
ENSG00000226438	0	0	0	0	0	0	1	5	2	0	0	1
ENSG00000217897	0	0	0	0	0	0	0	0	0	0	0	0
ENSG00000183682	35	31	23	15	2	23	7	5	10	17	35	25
ENSG00000237624	1	2	0	1	0	2	0	0	0	0	2	0
ENSG00000182109	9	14	7	11	1	12	5	4	4	9	28	15
ENSG00000243970	1	0	1	0	0	0	0	1	0	0	0	0
ENSG00000090621	538	830	448	181	175	620	314	209	213	515	976	544
ENSG00000228060	105	137	89	18	30	102	45	34	36	117	201	113
ENSG00000201457	0	0	0	0	0	0	0	0	0	0	0	0
ENSG00000163909	70	135	67	25	23	102	32	24	36	90	205	86
ENSG00000225903	0	0	0	0	0	0	0	0	0	0	0	0
ENSG00000116981	0	0	0	0	0	0	0	0	0	0	0	0
ENSG00000116983	58	99	50	25	12	76	57	13	30	65	151	45
ENSG00000084072	546	874	513	181	211	648	300	239	352	714	1084	497
ENSG00000225333	0	0	0	0	0	0	0	0	0	0	0	0
ENSG00000252413	0	0	0	0	0	0	0	0	0	0	0	0
ENSG00000116985	106	106	58	22	18	73	48	12	19	90	140	48
ENSG00000198754	0	2	3	0	1	3	0	0	0	1	6	0
ENSG00000261798	0	3	1	0	0	0	0	1	0	3	5	3
ENSG00000229213	0	0	0	0	0	0	0	0	0	0	0	0
ENSG00000284719	4	3	4	0	1	0	1	0	2	3	7	1
ENSG00000284678	0	0	4	0	0	0	1	0	0	1	1	0
ENSG00000043514	9	11	15	6	4	7	10	4	10	23	31	12
ENSG00000202222	0	0	0	0	0	0	0	0	0	0	0	0
ENSG00000116990	89	95	67	22	24	101	46	11	39	88	143	30
ENSG00000236546	16	13	7	2	5	9	11	1	3	4	8	3
ENSG00000207356	0	0	0	0	0	0	0	0	0	0	0	0
ENSG00000168389	41	51	37	11	3	55	27	39	25	47	63	29
ENSG00000228477	4	5	1	1	0	1	1	4	0	2	3	6
ENSG00000131236	402	656	412	141	202	610	292	430	298	515	958	638
ENSG00000131238	316	425	290	104	146	399	184	236	194	335	683	349
ENSG00000226745	0	0	0	0	0	0	0	0	0	0	0	0
ENSG00000117000	14	19	0	5	4	2	5	19	1	9	10	7
ENSG00000207508	0	0	0	0	0	0	0	0	0	0	0	0
ENSG00000188800	0	0	0	0	0	0	0	0	0	0	0	0
ENSG00000259943	2	2	3	0	0	3	3	0	3	2	11	5
ENSG00000084073	10	29	7	9	4	5	17	37	7	20	30	12
ENSG00000231296	0	0	0	0	0	0	0	0	0	0	0	0
ENSG00000049089	23	42	36	11	9	27	6	5	10	36	73	40
ENSG00000227311	0	0	0	0	0	0	0	0	0	1	0	0
ENSG00000084070	182	223	149	48	53	206	87	60	80	236	329	148
ENSG00000213172	0	0	0	0	0	0	0	0	0	0	0	0
ENSG00000284677	0	0	0	0	0	0	0	0	0	0	0	0
ENSG00000187801	0	0	0	0	0	0	0	0	0	0	0	0
ENSG00000260920	0	0	0	0	0	0	0	0	0	0	0	0
ENSG00000279667	0	0	0	0	0	0	0	0	0	0	0	0
ENSG00000187815	0	2	0	0	0	0	0	0	0	1	0	2
ENSG00000238287	0	0	0	0	0	0	0	0	0	0	0	0
ENSG00000164002	2	0	0	0	0	0	1	0	0	0	2	1
ENSG00000227278	0	0	0	0	0	0	0	0	0	0	1	0
ENSG00000238186	0	0	0	0	0	0	1	0	0	0	0	1
ENSG00000117010	13	7	1	1	0	7	6	10	8	10	3	5
ENSG00000236505	0	0	0	0	0	0	0	0	0	0	0	0
ENSG00000233910	0	0	0	0	0	0	0	0	0	0	0	0
ENSG00000117016	198	247	133	53	46	225	76	23	106	173	357	158
ENSG00000237899	0	0	0	0	0	0	0	0	0	0	0	0
ENSG00000272145	17	19	25	3	10	28	7	7	13	17	32	28
ENSG00000066136	158	156	156	34	48	182	60	51	85	131	268	230
ENSG00000198974	0	0	0	0	0	0	0	0	0	0	0	0
ENSG00000207962	0	0	0	0	0	0	0	0	0	0	0	0
ENSG00000117013	21	30	33	7	5	46	11	5	11	44	52	20
ENSG00000264582	0	0	0	0	0	0	0	0	0	0	0	0
ENSG00000179862	225	208	202	67	40	152	50	2	61	223	270	99
ENSG00000229528	0	0	0	0	0	0	0	0	0	0	0	0
ENSG00000228940	0	0	0	0	0	0	0	0	0	0	0	0
ENSG00000233118	0	0	0	0	0	0	0	0	0	0	0	0
ENSG00000171793	170	280	126	63	65	175	84	81	73	175	410	227
ENSG00000281207	10	8	7	4	0	11	1	1	1	4	17	7
ENSG00000171790	1	3	0	0	0	2	2	0	0	1	4	1
ENSG00000010803	74	93	62	13	18	63	23	10	19	70	114	44
ENSG00000215893	0	0	0	0	0	0	0	0	0	0	0	0
ENSG00000235358	0	0	0	0	0	0	0	0	0	0	1	3
ENSG00000213987	0	0	0	0	0	0	0	0	0	0	0	0
ENSG00000204060	216	171	199	56	30	196	53	16	67	198	248	36
ENSG00000229901	0	0	0	0	0	1	0	0	0	0	0	0
ENSG00000252563	0	0	0	0	0	0	0	0	0	0	0	0
ENSG00000127129	2	0	1	3	0	2	6	1	0	3	2	9
ENSG00000127124	72	77	57	39	22	73	22	7	19	68	110	37
ENSG00000230881	0	0	0	0	0	0	0	0	0	0	0	0
ENSG00000230638	0	0	0	0	0	0	0	0	0	0	0	1
ENSG00000227538	0	0	0	0	0	0	0	0	0	0	0	0
ENSG00000228776	0	0	0	0	1	0	0	0	0	0	0	0
ENSG00000044012	0	0	0	0	0	0	0	0	0	0	0	0
ENSG00000197273	0	0	0	0	0	1	0	0	0	0	0	0
ENSG00000198815	36	76	39	16	21	21	38	21	13	38	64	25
ENSG00000227527	0	1	1	0	0	0	3	0	0	0	0	0
ENSG00000177181	85	119	54	30	15	74	50	23	40	69	74	31
ENSG00000235002	0	0	0	0	0	0	0	0	0	0	0	0
ENSG00000066185	0	1	2	0	0	1	0	1	1	3	4	1
ENSG00000127125	136	141	105	30	23	85	24	28	53	151	166	122
ENSG00000186409	0	1	1	0	0	1	2	0	0	0	1	2
ENSG00000230116	0	0	0	0	0	0	0	0	0	0	0	0
ENSG00000236876	0	0	0	0	0	0	0	0	0	0	0	0
ENSG00000200254	0	0	0	0	0	0	0	0	0	0	0	0
ENSG00000236180	0	0	0	0	0	0	0	0	0	0	0	0
ENSG00000171960	122	203	123	38	54	134	75	70	71	183	321	144
ENSG00000234917	0	0	0	0	0	0	0	0	2	0	1	1
ENSG00000065978	1329	2037	1182	466	509	1652	807	1145	760	1621	3194	2439
ENSG00000164007	0	0	0	0	0	0	0	0	1	0	0	0
ENSG00000117385	288	253	234	74	52	268	86	51	77	268	464	187
ENSG00000164008	2	0	0	0	0	2	0	2	1	0	4	1
ENSG00000283580	0	0	0	0	0	0	0	0	0	0	0	0
ENSG00000228452	0	2	0	2	0	1	0	1	0	0	2	2
ENSG00000274386	5	0	2	0	2	3	0	4	1	2	8	0
ENSG00000177868	17	36	29	4	5	34	11	16	5	33	42	29
ENSG00000164010	6	11	8	1	0	5	0	1	4	10	12	13
ENSG00000228192	2	7	3	1	0	0	1	0	3	2	10	6
ENSG00000164011	79	81	62	22	9	93	45	12	42	89	108	43
ENSG00000233708	0	0	0	0	0	0	0	0	0	0	0	0
ENSG00000237090	0	0	0	0	0	0	0	0	0	0	0	0
ENSG00000225099	0	0	1	0	0	0	0	0	0	0	0	0
ENSG00000117394	4798	3866	3744	1178	700	4330	1026	148	998	4596	7469	3577
ENSG00000284138	0	0	0	0	0	0	0	0	0	0	0	1
ENSG00000227533	12	8	13	2	1	3	6	1	2	7	14	12
ENSG00000283973	4	1	1	0	1	2	5	1	0	1	6	6
ENSG00000207256	0	0	0	0	0	0	0	0	0	0	0	0
ENSG00000283136	0	0	0	0	0	0	0	0	0	0	0	0
ENSG00000277513	0	0	0	0	0	0	0	0	0	0	0	0
ENSG00000186973	2	2	1	1	0	0	2	0	0	4	3	0
ENSG00000117395	341	415	356	91	128	384	158	173	192	391	596	443
ENSG00000284410	0	0	0	0	0	0	0	0	0	0	0	0
ENSG00000243710	75	92	65	17	22	72	28	26	38	60	126	83
ENSG00000199240	0	0	0	0	0	0	0	0	0	0	0	0
ENSG00000179178	135	133	145	30	29	111	42	17	57	160	185	197
ENSG00000253313	115	123	118	25	35	151	46	20	60	144	151	66
ENSG00000066056	0	0	0	0	0	7	0	0	0	1	1	1
ENSG00000117400	0	0	0	1	1	0	0	0	0	0	1	0
ENSG00000234694	18	14	13	4	2	12	3	4	11	18	23	12
ENSG00000117399	2322	2748	1864	576	634	2144	724	505	963	2171	3273	1832
ENSG00000066322	981	861	898	246	226	1117	341	338	435	987	1246	1067
ENSG00000283836	0	0	0	0	0	0	0	0	0	0	0	0
ENSG00000159479	232	249	168	72	90	265	116	172	161	196	312	142
ENSG00000229431	90	70	67	29	38	94	29	55	44	57	106	46
ENSG00000198198	180	177	101	62	47	172	53	45	84	174	232	134
ENSG00000229372	8	16	6	0	1	4	0	1	6	2	7	2
ENSG00000274975	0	0	0	0	0	0	0	0	0	0	0	0
ENSG00000178922	107	99	62	31	30	93	33	33	50	95	96	80
ENSG00000229348	0	0	0	0	0	0	0	0	0	0	0	0
ENSG00000142949	1782	1279	845	405	272	1542	489	202	412	1205	2287	1054
ENSG00000066135	152	145	67	51	33	202	82	74	80	122	321	96
ENSG00000236200	42	35	12	25	5	40	26	12	21	30	65	14
ENSG00000126091	27	40	22	12	4	24	17	9	15	44	59	20
ENSG00000229444	0	0	0	0	0	0	0	0	0	0	2	0
ENSG00000283414	0	0	0	0	0	0	0	0	0	0	0	0
ENSG00000233674	0	0	0	0	0	0	0	0	0	0	0	0
ENSG00000283477	0	0	0	0	0	0	0	0	0	0	0	0
ENSG00000224751	0	0	0	0	0	0	0	0	0	0	0	0
ENSG00000117407	172	211	210	60	56	254	105	25	123	160	160	81
ENSG00000237950	3	2	2	0	0	0	1	0	2	0	0	4
ENSG00000117408	378	368	292	85	85	365	113	39	119	373	540	288
ENSG00000132768	474	589	410	131	138	493	178	92	271	419	742	589
ENSG00000117410	4281	5445	3766	1174	1458	3711	1974	2330	2877	4006	3845	3309
ENSG00000117411	1464	1646	1042	284	329	1158	390	112	473	1489	1909	1337
ENSG00000159214	211	270	167	59	43	184	68	22	67	244	295	177
ENSG00000196517	104	106	102	20	19	124	16	16	61	90	96	69
ENSG00000230615	9	7	12	3	1	15	0	1	8	20	7	12
ENSG00000227163	0	0	0	0	0	0	0	0	0	0	0	0
ENSG00000271647	0	0	0	1	0	0	0	0	0	0	0	0
ENSG00000239560	0	0	0	0	0	0	0	0	0	0	0	0
ENSG00000171872	0	0	0	0	0	0	0	0	0	0	0	0
ENSG00000233514	1	3	0	0	0	0	0	0	0	0	0	0
ENSG00000283039	0	0	0	0	0	0	0	0	0	0	0	0
ENSG00000226804	0	0	0	0	0	0	0	0	0	0	0	0
ENSG00000200171	0	0	0	0	0	0	0	0	0	0	0	0
ENSG00000238037	0	0	0	0	0	0	0	0	0	0	0	0
ENSG00000227994	0	0	0	0	0	0	0	0	0	0	0	0
ENSG00000271329	0	0	0	0	0	0	0	0	0	0	0	0
ENSG00000178028	178	217	170	63	60	182	90	65	94	178	272	197
ENSG00000117419	1127	1441	945	284	356	1039	456	291	501	1217	1546	925
ENSG00000233602	0	1	0	0	0	0	0	1	0	0	0	0
ENSG00000199385	0	0	0	0	0	0	0	0	0	0	0	0
ENSG00000187147	402	561	397	146	167	432	216	91	233	550	758	558
ENSG00000263381	0	0	0	0	0	0	0	0	0	0	0	0
ENSG00000126106	334	429	291	93	90	289	121	46	150	381	459	331
ENSG00000198520	11	7	3	2	0	8	8	0	0	4	4	7
ENSG00000199377	0	0	0	0	0	0	0	0	2	2	0	0
ENSG00000200169	0	0	0	0	1	0	1	1	0	0	2	1
ENSG00000142945	251	322	182	81	92	256	124	84	88	284	441	224
ENSG00000225721	609	716	525	146	166	583	275	275	303	654	994	629
ENSG00000142937	7708	9209	7117	2047	2309	8067	3292	3521	4378	9377	13148	7689
ENSG00000264294	0	0	0	0	0	0	0	0	0	0	0	0
ENSG00000200913	0	0	0	0	3	0	0	0	1	3	3	0
ENSG00000202031	0	0	0	0	0	0	0	0	0	0	0	0
ENSG00000207421	0	0	0	0	0	0	0	0	0	0	0	0
ENSG00000281859	0	0	0	0	0	0	0	0	0	0	0	0
ENSG00000234093	0	0	0	0	0	0	0	0	0	0	1	2
ENSG00000142959	6	0	0	0	0	0	0	2	0	0	4	2
ENSG00000173846	1076	841	763	241	256	904	344	286	448	1034	933	447
ENSG00000188396	15	5	13	5	4	22	7	4	4	24	13	6
ENSG00000222009	15	1	10	11	8	6	5	4	0	3	14	21
ENSG00000117425	2	1	0	0	2	0	1	1	1	6	6	0
ENSG00000202444	0	0	0	0	0	0	0	0	0	0	0	0
ENSG00000226499	1	0	0	0	0	0	0	0	0	0	0	0
ENSG00000070785	38	50	27	19	21	38	17	24	14	54	59	35
ENSG00000253039	0	0	0	0	0	0	0	0	0	0	0	0
ENSG00000229815	0	0	0	0	0	0	0	0	0	0	0	0
ENSG00000232369	0	0	0	0	0	1	0	0	0	0	0	0
ENSG00000268949	0	0	0	0	0	1	0	0	0	0	0	0
ENSG00000126107	489	508	335	148	148	465	198	71	201	450	778	284
ENSG00000126088	620	842	555	209	207	696	354	281	420	784	884	640
ENSG00000162415	7	10	8	2	1	9	4	0	4	6	18	3
ENSG00000234315	0	0	0	0	0	0	0	0	0	0	0	0
ENSG00000281912	3	3	3	1	0	5	2	0	0	3	2	1
ENSG00000186603	1	0	0	0	0	0	0	0	0	0	0	2
ENSG00000132781	434	502	309	112	89	307	102	105	179	414	523	277
ENSG00000132773	37	59	47	13	21	60	21	33	24	44	80	145
ENSG00000070759	34	49	26	8	11	33	23	15	20	39	50	20
ENSG00000236872	0	0	0	0	0	0	1	0	0	0	0	0
ENSG00000280670	8	22	4	6	3	16	4	0	12	17	19	11
ENSG00000132763	3076	3842	2813	1145	1199	4628	1922	1564	2320	2467	3927	2086
ENSG00000117450	7605	9808	7066	2900	3116	11382	5054	4283	5879	6292	9706	5087
ENSG00000234379	0	0	0	0	0	0	0	0	0	0	0	0
ENSG00000117448	2077	2294	1869	538	582	2033	776	697	974	2214	2528	1883
ENSG00000281133	0	0	0	0	0	0	0	1	0	0	0	0
ENSG00000280836	0	0	0	0	0	0	0	0	0	1	0	1
ENSG00000132780	138	186	98	33	42	144	81	60	68	129	257	133
ENSG00000281112	0	0	0	0	0	0	0	0	0	0	0	0
ENSG00000281825	0	0	0	0	0	0	0	0	0	0	0	0
ENSG00000159588	0	4	0	0	0	2	0	0	0	0	5	0
ENSG00000159592	75	118	55	29	31	68	39	56	40	50	115	54
ENSG00000225447	0	0	0	0	0	0	0	0	0	0	0	0
ENSG00000234329	0	0	0	1	0	0	0	0	0	0	0	3
ENSG00000159596	41	47	26	13	13	28	10	19	19	32	36	30
ENSG00000197429	11	20	4	5	9	12	9	5	5	3	20	10
ENSG00000230896	0	5	0	0	0	0	0	0	0	0	0	1
ENSG00000236111	0	0	0	0	0	0	0	0	0	0	0	0
ENSG00000086015	520	674	334	137	132	466	232	118	210	457	912	249
ENSG00000232467	0	0	0	0	0	0	0	0	0	0	0	0
ENSG00000117461	2	2	3	0	0	4	1	1	1	1	2	2
ENSG00000278139	0	0	0	0	0	0	0	0	0	0	0	0
ENSG00000226957	0	0	0	0	0	0	0	0	0	0	0	0
ENSG00000233114	0	0	0	0	0	0	0	0	0	0	0	0
ENSG00000227857	0	0	0	0	0	2	0	0	0	0	0	0
ENSG00000117472	141	126	103	31	26	155	56	26	50	213	232	158
ENSG00000250719	0	0	0	0	0	0	0	0	0	0	0	0
ENSG00000085998	1956	2170	1542	532	554	1776	736	340	759	2250	2530	1721
ENSG00000171357	12	25	11	5	0	10	8	8	8	15	25	9
ENSG00000085999	45	104	37	17	25	82	19	13	24	89	133	38
ENSG00000132128	601	724	528	157	197	664	278	172	312	656	1111	676
ENSG00000173660	1444	2045	1332	450	524	1578	782	927	752	1579	2336	1394
ENSG00000117481	159	198	113	36	51	219	83	106	92	197	241	152
ENSG00000225779	0	0	0	0	0	0	0	0	0	0	0	0
ENSG00000117480	227	247	197	58	44	151	56	35	59	213	282	171
ENSG00000232022	23	37	37	16	6	22	12	5	12	22	30	14
ENSG00000224863	0	0	0	0	0	1	0	0	0	0	0	1
ENSG00000197587	37	48	24	2	7	27	12	6	14	32	65	21
ENSG00000282881	0	0	0	0	0	0	0	0	0	0	0	0
ENSG00000269956	10	14	9	6	3	13	1	3	7	20	32	13
ENSG00000162456	0	0	0	0	0	0	0	1	0	0	0	0
ENSG00000079277	83	109	79	27	35	79	31	22	46	91	175	99
ENSG00000142961	66	65	46	17	11	61	23	27	23	54	107	55
ENSG00000123472	19	33	27	11	15	22	8	18	15	40	50	24
ENSG00000233647	0	0	0	0	0	0	0	0	0	0	0	0
ENSG00000186118	0	0	0	0	0	1	0	0	0	0	0	1
ENSG00000228237	0	3	0	1	0	0	0	0	0	1	6	0
ENSG00000159658	65	95	16	24	5	32	21	18	7	34	92	43
ENSG00000236476	0	0	0	0	0	0	0	0	0	0	0	0
ENSG00000142973	0	0	0	0	0	0	0	0	0	0	0	0
ENSG00000154198	0	0	0	0	0	0	0	0	0	0	0	0
ENSG00000238145	0	0	0	0	0	0	0	0	0	0	0	0
ENSG00000187048	0	0	0	0	0	0	0	0	0	0	0	0
ENSG00000259832	0	0	0	0	0	0	0	0	0	0	0	0
ENSG00000261196	0	0	0	0	0	0	0	0	0	0	0	0
ENSG00000261593	0	0	0	0	0	0	0	0	0	0	0	0
ENSG00000261290	0	0	0	0	0	0	0	0	0	0	0	0
ENSG00000186377	0	0	0	0	0	0	0	0	0	0	0	0
ENSG00000186160	0	0	0	0	0	0	0	0	0	0	0	0
ENSG00000225154	0	0	0	0	0	0	0	0	0	0	0	0
ENSG00000225506	0	0	0	0	0	0	0	0	0	0	0	0
ENSG00000162365	0	0	0	0	0	0	0	0	0	0	0	0
ENSG00000225514	0	0	0	0	0	0	0	0	0	0	0	0
ENSG00000224805	5	5	3	0	0	3	0	0	2	0	11	0
ENSG00000162366	0	0	0	0	0	0	0	0	0	1	0	2
ENSG00000162367	0	0	0	0	0	0	0	0	0	0	0	0
ENSG00000226252	0	0	0	0	0	0	0	0	0	0	0	0
ENSG00000123473	12	35	2	1	6	4	3	7	0	9	9	3
ENSG00000162368	47	85	41	18	19	33	30	29	28	64	89	41
ENSG00000225762	4	1	2	0	0	1	0	1	1	3	1	1
ENSG00000186790	4	3	1	2	0	1	0	1	1	1	0	2
ENSG00000237424	17	29	11	1	7	15	9	5	5	16	31	8
ENSG00000186564	39	43	33	12	8	55	21	3	16	25	52	28
ENSG00000271355	0	0	0	0	0	0	0	0	0	0	0	0
ENSG00000229554	0	0	0	0	0	0	0	0	0	0	0	0
ENSG00000227883	0	0	0	0	0	0	0	0	0	0	0	0
ENSG00000227947	0	0	0	0	0	0	0	0	0	0	0	0
ENSG00000269113	0	1	0	0	0	0	0	0	0	1	1	3
ENSG00000223814	0	0	0	0	0	0	0	0	0	0	0	0
ENSG00000225028	0	0	0	0	0	0	0	0	0	0	0	0
ENSG00000226133	0	0	0	0	0	0	0	0	0	0	0	0
ENSG00000231413	0	0	0	0	0	0	0	0	0	0	0	0
ENSG00000237180	0	0	0	0	0	0	0	0	0	0	0	0
ENSG00000242267	0	0	0	0	0	0	0	0	0	0	0	0
ENSG00000279096	0	0	0	0	0	0	0	0	0	4	17	0
ENSG00000223720	0	0	0	0	0	0	0	0	0	0	0	0
ENSG00000117834	0	0	0	0	0	0	0	0	0	0	0	0
ENSG00000272491	0	0	0	0	0	0	0	0	0	0	0	0
ENSG00000279214	0	0	0	0	0	0	0	0	0	0	0	0
ENSG00000132122	3	6	1	0	0	4	0	1	1	1	3	2
ENSG00000224986	0	0	0	0	0	0	0	0	0	0	0	0
ENSG00000206700	0	0	0	0	0	0	0	0	0	0	0	0
ENSG00000235105	0	0	0	0	0	1	0	0	0	0	0	0
ENSG00000223175	0	0	0	0	0	0	0	0	0	0	0	0
ENSG00000232514	0	0	0	0	0	0	0	0	0	0	0	0
ENSG00000186094	0	0	0	0	0	0	0	0	0	0	0	0
ENSG00000162373	0	0	0	0	0	0	0	0	0	0	0	0
ENSG00000229846	0	0	0	0	0	0	0	0	0	0	0	0
ENSG00000230114	0	0	0	0	0	0	0	0	0	0	0	0
ENSG00000225623	0	0	0	0	0	0	0	0	0	0	0	0
ENSG00000237478	0	0	0	0	0	0	0	0	0	0	0	0
ENSG00000215887	0	0	0	0	0	0	0	0	0	0	0	0
ENSG00000279324	0	0	0	0	0	0	0	0	0	0	0	0
ENSG00000233595	0	0	0	0	0	0	0	0	0	0	0	0
ENSG00000162374	0	0	0	0	0	1	0	0	0	0	0	0
ENSG00000230828	0	0	0	0	0	0	0	0	0	0	0	0
ENSG00000237337	0	0	0	0	0	0	0	0	0	0	0	0
ENSG00000233407	0	0	0	0	0	0	0	0	0	0	0	0
ENSG00000284696	0	0	0	0	0	0	0	0	0	0	0	0
ENSG00000284645	0	0	0	0	0	0	0	0	0	0	0	0
ENSG00000234080	1	0	0	0	0	0	0	0	0	0	0	0
ENSG00000229316	0	0	0	0	0	0	0	0	0	0	0	0
ENSG00000225671	0	0	0	0	0	0	0	0	0	0	0	0
ENSG00000142700	0	0	0	0	0	0	0	0	0	0	0	0
ENSG00000284700	0	0	0	0	0	0	0	0	0	0	0	0
ENSG00000185104	55	89	55	19	27	66	29	46	23	56	121	43
ENSG00000225767	0	0	0	1	0	0	0	0	0	0	0	0
ENSG00000207194	0	0	0	0	0	0	0	0	0	0	0	0
ENSG00000230585	0	0	0	0	0	0	0	0	1	0	0	0
ENSG00000237130	0	0	0	0	0	0	0	0	0	0	0	0
ENSG00000123080	35	27	16	14	7	19	17	28	12	30	43	14
ENSG00000265538	0	0	0	0	0	0	0	0	0	0	0	0
ENSG00000275816	0	0	0	0	0	0	0	0	0	0	0	0
ENSG00000204006	0	0	0	0	0	0	0	0	0	0	0	0
ENSG00000200262	0	0	0	0	0	0	0	0	0	0	0	0
ENSG00000213478	0	0	0	0	0	0	0	0	0	0	0	0
ENSG00000203356	0	0	0	0	0	0	3	0	0	0	0	0
ENSG00000123091	102	184	113	32	47	83	76	65	49	105	166	72
ENSG00000233406	3	1	2	1	0	1	0	1	1	1	4	2
ENSG00000236434	0	0	0	0	0	0	0	0	0	0	0	0
ENSG00000085831	91	95	73	28	16	84	34	17	28	88	151	81
ENSG00000261664	0	0	1	0	0	0	0	1	0	0	4	0
ENSG00000085832	13	16	11	5	4	18	7	7	4	14	23	10
ENSG00000232027	0	0	0	0	0	0	0	0	0	0	0	1
ENSG00000206595	0	0	0	0	0	0	0	0	0	0	0	0
ENSG00000238140	0	0	0	0	0	0	0	0	0	0	0	0
ENSG00000227070	0	0	0	0	0	0	0	0	0	0	0	0
ENSG00000252032	0	0	0	0	0	0	0	0	0	0	0	0
ENSG00000227742	0	0	0	0	0	0	1	0	0	0	0	0
ENSG00000117859	19	32	19	6	4	8	12	9	6	13	31	11
ENSG00000236973	0	0	0	0	0	0	0	0	0	0	0	0
ENSG00000232846	0	0	0	0	0	0	0	0	0	0	0	0
ENSG00000212624	0	0	0	0	0	0	0	0	0	0	0	0
ENSG00000078618	86	127	63	27	26	64	48	59	31	57	103	42
ENSG00000266993	0	0	0	0	0	0	0	0	0	0	0	1
ENSG00000272175	0	0	0	0	0	0	0	0	0	0	0	0
ENSG00000283899	0	0	0	0	0	0	0	0	0	0	0	0
ENSG00000230604	0	0	0	0	0	0	0	0	0	0	0	0
ENSG00000169213	64	124	48	38	20	48	74	45	40	68	128	73
ENSG00000200839	0	0	0	0	0	0	0	0	0	0	0	0
ENSG00000229032	0	0	0	0	0	0	0	0	0	0	0	0
ENSG00000264613	0	0	0	0	0	0	0	0	0	0	0	0
ENSG00000117862	156	218	164	62	71	225	128	225	129	201	285	177
ENSG00000198841	38	66	48	12	10	59	23	8	20	30	106	127
ENSG00000223390	10	13	15	4	5	12	13	6	6	8	40	29
ENSG00000228369	0	0	0	0	0	0	0	0	0	0	0	0
ENSG00000134717	101	151	123	17	30	102	49	56	53	113	106	112
ENSG00000157077	13	17	9	2	4	3	6	5	1	12	17	5
ENSG00000241745	0	0	0	0	0	0	0	0	0	0	0	0
ENSG00000228407	4	2	1	1	0	2	0	1	2	3	0	2
ENSG00000223429	0	0	0	0	0	0	0	0	0	0	0	0
ENSG00000224255	0	0	0	0	0	0	0	0	0	0	0	0
ENSG00000236004	0	0	0	0	0	0	0	0	0	0	0	0
ENSG00000237663	0	0	0	0	0	0	0	0	0	0	0	0
ENSG00000213735	0	0	0	0	0	0	0	0	0	0	0	0
ENSG00000154222	115	166	80	21	32	93	74	21	62	86	198	84
ENSG00000272100	11	17	3	2	3	9	6	3	8	14	20	13
ENSG00000224680	1	0	0	0	0	0	0	0	0	0	0	1
ENSG00000085840	44	74	40	22	20	72	34	41	33	40	82	34
ENSG00000134748	69	88	44	37	23	57	27	46	35	57	138	83
ENSG00000134744	19	18	8	3	2	5	9	5	3	4	6	11
ENSG00000272371	0	0	0	0	0	0	0	0	0	0	0	0
ENSG00000236290	0	0	0	0	0	0	0	0	0	0	0	0
ENSG00000116157	0	0	0	0	0	0	0	0	0	0	0	0
ENSG00000182183	0	0	0	0	0	1	0	0	0	0	1	0
ENSG00000162377	137	173	127	42	41	149	72	38	87	120	218	261
ENSG00000233664	0	0	0	0	0	0	0	0	0	0	0	0
ENSG00000239640	0	0	0	0	0	0	0	0	0	0	0	0
ENSG00000162378	14	24	7	2	1	4	9	1	0	36	20	9
ENSG00000252018	0	0	0	0	0	0	0	0	0	0	0	0
ENSG00000228929	1	0	1	0	0	1	0	0	1	1	0	0
ENSG00000206627	0	0	0	0	0	0	0	0	0	0	0	0
ENSG00000203995	0	1	0	0	0	0	0	1	0	1	0	0
ENSG00000242391	0	0	0	0	0	0	0	0	0	0	0	0
ENSG00000121310	102	134	88	28	25	121	62	66	61	116	150	121
ENSG00000230953	0	0	0	0	0	0	0	0	0	0	0	0
ENSG00000231866	0	0	0	0	0	0	0	0	0	0	0	0
ENSG00000116171	24	23	17	4	6	22	6	11	14	24	39	16
ENSG00000264834	0	0	0	0	0	0	0	0	0	0	0	0
ENSG00000266188	0	0	0	0	0	0	0	0	0	0	0	0
ENSG00000265815	0	0	0	0	0	0	0	0	0	0	0	0
ENSG00000237279	0	0	0	0	0	0	0	0	0	0	0	0
ENSG00000236360	0	0	1	0	0	0	0	0	0	1	0	0
ENSG00000226147	0	0	0	0	0	0	0	0	0	0	0	0
ENSG00000174348	0	0	0	0	0	0	0	0	0	0	0	0
ENSG00000232993	0	0	0	0	0	0	0	0	0	0	0	0
ENSG00000227644	0	0	0	0	0	0	0	0	0	0	0	0
ENSG00000162383	0	0	0	0	0	0	0	0	0	0	3	0
ENSG00000235563	0	0	0	0	0	0	0	0	0	0	0	0
ENSG00000277397	0	0	0	0	0	0	0	0	0	0	0	0
ENSG00000157184	87	123	70	24	29	112	43	9	54	107	171	91
ENSG00000236723	51	64	36	14	8	62	15	1	27	54	89	42
ENSG00000162384	66	95	61	14	17	61	26	18	23	69	135	107
ENSG00000259818	0	0	0	0	0	2	1	2	1	0	0	0
ENSG00000162385	81	90	78	21	25	58	50	142	72	82	73	82
ENSG00000226754	0	2	1	2	0	5	1	1	2	4	5	5
ENSG00000157193	90	136	71	24	21	74	32	18	23	69	144	51
ENSG00000234578	0	0	0	0	0	0	0	0	0	0	0	0
ENSG00000228838	11	17	4	1	0	4	0	0	1	3	11	3
ENSG00000225030	0	1	0	0	0	0	0	0	0	0	0	0
ENSG00000232762	0	1	0	0	0	0	0	0	0	0	0	1
ENSG00000225675	0	0	0	2	0	0	0	0	0	0	0	0
ENSG00000226938	0	0	0	0	0	0	0	0	0	0	0	0
ENSG00000230138	0	0	0	0	0	0	0	0	0	0	0	0
ENSG00000236253	0	0	0	0	0	0	0	0	0	0	0	0
ENSG00000143006	0	0	0	0	0	0	0	0	0	0	0	0
ENSG00000174332	20	17	8	3	3	13	7	3	1	16	25	4
ENSG00000239007	0	0	0	0	0	0	0	0	0	0	0	0
ENSG00000058804	40	80	28	21	17	34	14	16	19	34	66	36
ENSG00000201003	0	0	0	0	0	0	0	0	0	0	0	0
ENSG00000229687	0	0	0	0	0	0	0	0	0	0	0	0
ENSG00000058799	127	116	121	20	29	133	39	55	84	124	192	114
ENSG00000211452	0	0	0	0	0	0	0	1	0	0	0	0
ENSG00000081870	31	57	31	13	3	25	22	22	27	50	60	34
ENSG00000116212	183	260	185	70	86	229	84	136	113	203	401	147
ENSG00000219102	0	0	0	0	0	0	0	0	0	1	0	0
ENSG00000203985	0	1	5	2	0	3	4	1	1	3	10	5
ENSG00000116209	234	234	194	72	59	162	127	164	105	268	246	162
ENSG00000280378	0	0	0	0	1	0	0	0	0	0	0	0
ENSG00000116205	20	20	7	4	2	12	8	5	5	9	27	7
ENSG00000283749	0	0	0	0	0	0	0	0	0	0	0	0
ENSG00000225183	0	0	0	0	0	0	0	0	0	0	0	0
ENSG00000279049	2	0	0	0	0	2	0	0	0	0	3	0
ENSG00000256407	1	0	0	0	0	1	0	0	0	0	0	0
ENSG00000157211	0	0	0	0	0	0	0	0	0	0	0	0
ENSG00000280425	0	0	0	0	0	1	3	1	0	0	3	0
ENSG00000215883	7	12	11	1	4	14	4	0	8	16	28	13
ENSG00000116221	1343	1774	1132	369	398	1226	482	470	579	1377	2143	1242
ENSG00000157216	180	170	103	41	30	177	43	21	59	153	318	110
ENSG00000198711	0	0	1	0	0	0	1	0	0	4	2	0
ENSG00000225632	0	0	0	0	0	0	0	0	0	0	0	0
ENSG00000232245	0	0	0	0	0	0	0	0	0	0	0	0
ENSG00000235741	0	0	0	0	0	0	0	0	0	0	0	0
ENSG00000237173	0	0	0	0	0	0	0	0	0	0	0	0
ENSG00000227453	0	0	0	0	0	0	0	1	0	0	0	0
ENSG00000162390	377	528	332	130	105	354	175	94	173	532	705	372
ENSG00000162391	113	144	116	27	25	103	37	17	57	180	221	114
ENSG00000230728	0	0	0	0	0	0	0	0	0	0	0	0
ENSG00000184313	2	0	0	0	0	0	0	0	0	0	0	0
ENSG00000271723	0	0	0	0	0	0	0	0	0	0	0	0
ENSG00000243725	3	0	0	1	0	1	1	0	0	3	1	4
ENSG00000162396	98	114	112	38	26	116	37	5	30	128	180	93
ENSG00000006555	11	7	9	0	1	7	5	0	2	2	11	6
ENSG00000237453	0	0	0	0	0	0	0	0	0	0	0	0
ENSG00000162398	1	0	0	0	0	0	1	0	0	1	0	0
ENSG00000116133	1054	1186	728	260	300	1193	466	272	452	973	1813	825
ENSG00000242396	51	67	43	6	20	54	23	10	26	62	118	44
ENSG00000233203	1	5	0	0	0	2	0	1	0	0	1	1
ENSG00000284601	0	0	0	0	0	0	0	0	0	0	0	0
ENSG00000143001	64	49	73	18	11	71	41	16	31	57	85	46
ENSG00000233271	32	31	39	10	7	41	15	11	13	29	38	18
ENSG00000162399	0	0	0	0	0	0	0	0	0	1	0	0
ENSG00000169174	186	133	101	48	28	151	28	7	37	147	251	91
ENSG00000162402	9	13	4	5	5	0	4	9	3	7	11	8
ENSG00000231090	0	0	0	0	0	0	0	0	0	0	0	0
ENSG00000231095	0	0	0	0	0	0	0	0	0	0	0	0
ENSG00000265822	0	0	0	0	0	0	0	0	0	0	0	0
ENSG00000231900	0	0	0	0	0	0	0	0	0	0	0	0
ENSG00000232198	0	0	0	0	0	0	0	0	0	0	0	0
ENSG00000199831	0	0	0	0	0	0	0	0	0	0	0	0
ENSG00000252162	0	0	0	0	0	0	0	0	0	0	0	0
ENSG00000272051	0	0	0	0	0	0	0	0	0	0	0	0
ENSG00000234810	0	0	0	0	0	0	0	0	0	0	0	0
ENSG00000230250	0	0	0	0	0	0	0	0	0	0	0	0
ENSG00000227104	0	0	0	0	0	0	0	0	0	0	0	0
ENSG00000233079	0	0	0	0	0	0	0	0	0	0	0	0
ENSG00000235612	0	0	0	0	0	0	0	0	0	0	0	0
ENSG00000260971	0	0	0	0	0	0	0	0	0	0	0	0
ENSG00000284686	0	0	0	0	0	0	0	0	0	0	0	0
ENSG00000229871	0	0	0	0	0	0	0	0	0	0	0	0
ENSG00000223956	0	0	0	0	0	0	0	0	0	0	0	0
ENSG00000162407	4	2	3	3	2	8	1	7	1	9	5	4
ENSG00000236776	0	0	0	0	0	0	0	0	0	0	0	0
ENSG00000224980	0	0	0	0	0	0	0	0	0	0	0	0
ENSG00000225475	0	1	1	0	0	1	1	0	0	0	0	1
ENSG00000162409	0	2	6	1	0	0	4	0	1	0	2	3
ENSG00000187889	0	0	0	0	0	0	0	0	0	0	0	0
ENSG00000229913	0	0	0	0	0	0	0	0	0	0	0	0
ENSG00000157131	0	0	0	0	0	0	0	0	0	0	0	0
ENSG00000021852	0	0	0	0	0	0	0	0	0	0	0	0
ENSG00000236341	0	0	0	0	0	0	0	0	0	0	0	0
ENSG00000173406	0	0	0	0	0	0	0	0	0	0	0	0
ENSG00000227935	0	0	0	0	0	0	0	0	0	0	0	0
ENSG00000236888	0	0	0	0	0	0	0	0	0	0	0	0
ENSG00000226759	0	0	0	0	0	0	0	0	0	0	0	0
ENSG00000229887	0	0	0	0	0	0	0	0	0	0	0	0
ENSG00000223416	2	1	1	0	2	5	0	3	0	2	3	3
ENSG00000235038	0	0	0	0	0	0	0	0	0	0	0	0
ENSG00000230546	0	0	0	0	0	0	0	0	0	0	0	0
ENSG00000233216	0	0	0	0	0	0	0	0	0	0	0	0
ENSG00000162600	1	6	1	2	0	3	0	2	2	5	6	4
ENSG00000270209	0	0	0	0	0	0	0	0	0	0	0	0
ENSG00000264128	0	0	0	0	0	0	0	0	0	0	0	0
ENSG00000184292	122	73	128	32	21	117	26	18	29	110	92	149
ENSG00000185839	1	8	0	0	0	1	1	0	1	2	0	1
ENSG00000162601	10	5	5	1	5	1	2	0	2	10	7	5
ENSG00000283445	0	0	0	0	0	0	0	0	0	0	0	2
ENSG00000177606	277	178	185	49	52	216	111	101	98	165	190	189
ENSG00000234807	0	0	0	0	0	0	0	2	0	0	2	0
ENSG00000272226	0	0	0	0	0	0	0	0	0	0	0	0
ENSG00000231740	0	0	0	0	0	0	0	0	0	0	0	0
ENSG00000232453	6	7	1	0	1	5	0	3	2	2	5	3
ENSG00000237352	0	0	0	0	0	0	0	0	0	0	0	0
ENSG00000228121	0	0	0	0	0	0	0	0	0	0	0	0
ENSG00000241042	0	0	0	0	0	0	0	0	0	0	0	0
ENSG00000235215	0	0	0	0	0	0	0	0	0	0	0	0
ENSG00000224609	0	0	0	0	0	1	0	0	0	0	0	0
ENSG00000270457	0	0	0	0	0	0	0	0	0	0	0	0
ENSG00000172456	36	36	48	5	12	32	22	8	9	72	60	38
ENSG00000266150	0	0	0	0	0	0	0	0	0	0	0	0
ENSG00000226883	0	0	0	0	0	0	0	0	0	0	0	0
ENSG00000134709	3	10	2	1	5	4	5	4	4	9	6	5
ENSG00000134716	1	5	6	2	0	2	0	2	0	3	5	2
ENSG00000265535	0	0	0	0	0	0	0	0	0	0	0	0
ENSG00000162598	0	0	0	0	0	0	2	0	0	0	0	0
ENSG00000229332	0	0	0	0	0	0	0	0	0	0	0	0
ENSG00000238242	0	0	0	0	0	0	0	0	0	0	0	0
ENSG00000226476	0	0	0	0	0	0	0	0	0	0	0	0
ENSG00000231252	0	0	0	0	0	0	0	0	0	0	0	1
ENSG00000162599	7	7	1	1	6	1	4	5	2	1	6	1
ENSG00000237928	0	0	0	0	0	0	0	0	0	0	0	0
ENSG00000270742	0	0	0	0	0	0	0	0	0	0	0	0
ENSG00000237853	0	0	0	0	0	0	0	0	0	0	0	0
ENSG00000223920	0	0	0	0	0	0	0	0	0	0	0	0
ENSG00000162604	43	52	40	12	9	20	11	25	23	22	45	39
ENSG00000271200	0	3	2	0	0	1	0	0	0	0	0	0
ENSG00000132849	25	50	27	13	6	14	12	14	5	16	27	22
ENSG00000200575	0	0	0	0	0	0	0	0	0	0	0	0
ENSG00000212360	0	0	0	0	0	0	0	0	0	0	0	0
ENSG00000236646	0	0	0	0	0	0	0	0	0	0	0	0
ENSG00000242860	0	0	0	0	0	0	0	0	0	0	0	0
ENSG00000263908	0	0	0	0	0	0	0	0	0	0	0	0
ENSG00000283690	0	0	0	0	0	0	0	0	0	0	0	0
ENSG00000234204	0	0	0	0	0	0	0	0	0	0	0	0
ENSG00000234088	0	0	0	0	0	0	0	0	0	0	0	0
ENSG00000240563	0	0	0	0	0	0	0	0	0	0	0	0
ENSG00000237227	0	0	0	0	0	0	0	0	0	0	0	0
ENSG00000200174	0	0	0	0	0	0	0	0	0	0	0	0
ENSG00000132854	0	0	0	0	0	1	0	0	0	0	0	0
ENSG00000201153	0	0	0	0	0	0	0	0	0	0	0	0
ENSG00000162607	22	15	11	4	4	8	10	21	4	17	17	18
ENSG00000116641	9	16	12	3	5	4	4	10	10	12	20	10
ENSG00000270549	0	0	0	0	0	0	0	0	0	0	0	0
ENSG00000132855	0	0	0	0	0	0	0	0	0	0	0	0
ENSG00000278967	0	0	0	0	0	0	0	0	0	0	0	0
ENSG00000213703	0	0	0	0	0	0	0	0	0	0	0	0
ENSG00000235545	0	0	0	0	0	0	0	0	0	0	0	0
ENSG00000125703	1	8	0	1	4	5	3	0	1	4	11	0
ENSG00000234318	0	0	0	0	0	0	0	0	0	0	0	0
ENSG00000237163	0	0	0	0	0	0	0	0	0	0	0	0
ENSG00000229537	0	0	0	0	0	0	0	0	0	0	0	0
ENSG00000227485	0	0	0	0	0	0	0	0	0	0	0	0
ENSG00000229225	0	0	0	0	0	0	0	0	0	0	0	0
ENSG00000203605	0	0	0	0	0	0	0	0	0	0	0	0
ENSG00000224209	1	1	0	0	3	5	1	0	0	0	0	1
ENSG00000252259	0	0	0	0	0	0	0	0	0	0	0	0
ENSG00000228734	0	0	0	0	0	0	0	0	0	0	0	0
ENSG00000223683	0	0	0	0	0	0	0	0	0	0	0	0
ENSG00000230798	10	14	15	2	9	10	4	3	8	19	21	15
ENSG00000187140	4	0	2	0	0	2	1	0	0	0	0	0
ENSG00000275836	0	0	0	0	0	0	0	0	0	0	0	0
ENSG00000252784	0	0	0	0	0	0	0	0	0	0	0	0
ENSG00000236674	0	0	0	0	0	0	0	0	0	0	0	0
ENSG00000088035	0	9	0	4	0	2	1	3	1	3	16	5
ENSG00000142856	88	84	89	23	23	65	28	23	29	83	167	80
ENSG00000203965	1	3	1	0	1	1	0	0	0	2	2	0
ENSG00000264271	0	0	0	0	0	0	0	0	0	0	0	0
ENSG00000251720	0	0	0	0	0	0	0	0	0	0	0	0
ENSG00000116652	0	0	0	0	0	0	0	0	0	0	0	0
ENSG00000276884	0	0	0	0	0	0	0	0	0	0	0	0
ENSG00000278287	0	0	0	0	0	0	0	0	0	0	0	0
ENSG00000277565	0	0	0	0	0	0	0	0	0	0	0	0
ENSG00000275823	0	0	0	0	0	0	0	0	0	0	0	0
ENSG00000277689	0	0	0	0	0	0	0	0	0	0	0	0
ENSG00000274199	0	0	0	0	0	0	0	0	0	0	0	0
ENSG00000079739	558	482	415	125	97	513	154	66	176	516	940	490
ENSG00000244256	0	0	0	0	0	0	0	0	0	0	0	0
ENSG00000185483	4	6	7	0	0	8	0	1	0	3	2	3
ENSG00000177452	0	0	0	0	0	0	0	0	0	0	0	0
ENSG00000228056	0	0	0	0	0	0	0	0	0	0	0	0
ENSG00000207190	0	0	0	0	0	0	0	0	0	0	0	0
ENSG00000200508	0	0	0	0	0	0	0	0	0	0	0	0
ENSG00000223949	0	0	0	0	0	0	0	0	0	0	0	0
ENSG00000177414	0	0	0	0	0	0	0	0	0	4	0	0
ENSG00000238653	0	0	0	0	0	0	0	0	0	0	0	0
ENSG00000158966	28	29	4	0	1	5	5	1	2	2	20	4
ENSG00000264470	0	0	0	0	0	0	0	0	0	0	0	0
ENSG00000162437	13	29	4	8	4	9	10	7	4	6	17	6
ENSG00000162434	74	101	39	36	23	45	46	24	16	59	113	41
ENSG00000234784	0	0	0	0	0	0	0	0	0	0	0	0
ENSG00000233877	0	0	0	0	0	0	0	0	0	0	0	0
ENSG00000226891	0	0	0	0	0	0	0	0	0	0	0	0
ENSG00000185031	0	0	0	0	0	0	0	0	0	0	0	0
ENSG00000272506	1	0	0	0	0	0	0	0	0	0	0	0
ENSG00000212257	0	0	0	0	0	0	0	0	0	0	0	0
ENSG00000265996	0	0	2	0	0	0	0	0	0	0	0	0
ENSG00000199135	0	0	0	0	0	0	0	0	0	0	0	0
ENSG00000231485	0	0	0	0	0	0	0	0	0	0	2	0
ENSG00000235804	0	0	0	0	0	0	0	0	0	0	0	0
ENSG00000234496	0	0	0	0	0	0	0	0	0	0	0	0
ENSG00000162433	97	128	106	40	35	120	65	44	40	81	139	105
ENSG00000231622	0	0	0	0	0	0	0	0	0	0	0	0
ENSG00000116675	17	41	15	7	5	27	16	13	2	18	17	6
ENSG00000229294	0	0	0	0	0	0	0	0	0	0	0	0
ENSG00000234144	0	0	0	0	0	0	0	0	0	0	0	0
ENSG00000222624	0	0	0	0	0	0	0	0	0	0	0	0
ENSG00000213625	17	9	15	5	4	6	7	9	4	15	22	11
ENSG00000116678	7	0	0	3	1	0	2	0	1	10	6	1
ENSG00000237852	0	0	0	0	2	2	0	0	0	0	0	0
ENSG00000224570	0	0	0	0	0	0	0	0	0	0	0	0
ENSG00000239319	0	0	0	0	0	0	0	0	0	0	0	0
ENSG00000184588	10	22	6	4	2	7	14	6	1	14	41	79
ENSG00000227466	0	0	0	0	0	0	0	0	0	0	0	0
ENSG00000223152	0	0	0	0	0	0	0	0	0	0	0	0
ENSG00000118473	0	0	0	0	0	0	0	0	0	0	0	0
ENSG00000264720	0	0	0	0	0	0	0	0	0	0	1	0
ENSG00000248458	0	0	0	0	0	0	0	0	0	0	0	0
ENSG00000152760	0	0	0	0	0	0	0	0	0	0	0	0
ENSG00000172410	0	0	0	0	0	0	0	0	0	0	0	0
ENSG00000152763	2	2	0	6	0	1	0	0	0	3	2	2
ENSG00000231080	0	0	0	0	0	0	0	0	0	0	0	0
ENSG00000198160	4	17	6	7	0	10	2	15	2	1	8	12
ENSG00000116704	4	15	3	1	3	8	10	4	0	3	8	4
ENSG00000203963	0	0	0	0	0	0	0	0	0	0	0	0
ENSG00000252433	0	0	0	0	0	0	0	0	0	0	0	0
ENSG00000275678	0	0	0	0	0	1	0	0	0	1	0	0
ENSG00000162594	1	0	0	0	0	0	0	0	0	0	0	0
ENSG00000253074	0	0	0	0	0	0	0	0	0	0	0	0
ENSG00000252116	0	0	0	0	0	0	0	0	0	0	0	0
ENSG00000228523	0	0	0	0	0	0	0	0	0	0	0	0
ENSG00000081985	1	0	0	0	0	1	0	0	0	0	0	0
ENSG00000142864	397	550	377	196	133	445	206	202	184	474	584	567
ENSG00000223263	0	0	0	0	0	0	0	0	0	0	0	0
ENSG00000235200	0	0	0	0	0	0	0	0	0	0	0	0
ENSG00000207504	0	0	0	0	0	0	0	0	0	0	0	0
ENSG00000238139	0	0	0	0	0	0	0	0	0	0	0	0
ENSG00000242482	0	0	0	0	0	0	0	0	0	0	0	0
ENSG00000232048	0	0	0	0	0	0	0	0	0	0	0	0
ENSG00000116717	119	114	126	33	18	174	56	158	85	134	181	62
ENSG00000172380	35	44	20	15	17	16	11	16	17	34	47	23
ENSG00000238778	0	0	0	0	0	0	0	0	0	0	0	0
ENSG00000232284	3	6	2	0	6	2	5	2	2	7	13	8
ENSG00000235055	0	0	0	0	0	0	0	0	0	0	0	0
ENSG00000162595	6	10	7	1	2	6	4	5	1	14	11	18
ENSG00000228431	0	0	0	0	0	0	0	0	0	0	0	0
ENSG00000116729	291	305	201	84	78	332	167	89	141	260	607	309
ENSG00000234383	2	1	0	0	0	0	0	0	0	0	0	0
ENSG00000221203	0	0	0	0	0	0	0	0	0	0	0	0
ENSG00000229133	0	0	0	0	0	0	0	0	0	0	0	0
ENSG00000225242	0	0	0	0	0	0	0	0	0	0	0	0
ENSG00000237622	0	0	0	0	0	0	0	0	0	0	0	0
ENSG00000229440	0	0	0	0	0	0	0	0	0	0	0	0
ENSG00000116745	6	5	5	3	3	8	7	2	12	7	8	6
ENSG00000024526	11	18	10	1	12	21	7	6	1	11	22	9
ENSG00000233589	6	19	8	0	6	16	10	3	2	4	2	3
ENSG00000234264	0	0	0	0	0	0	0	0	0	0	0	0
ENSG00000225167	0	0	0	0	0	0	0	0	0	0	0	0
ENSG00000223883	0	0	0	0	0	0	0	0	0	0	0	0
ENSG00000235446	0	0	0	0	0	0	0	0	0	0	0	0
ENSG00000229639	0	0	0	0	0	0	0	0	0	0	0	0
ENSG00000033122	0	0	0	0	0	0	0	0	0	0	0	0
ENSG00000270615	0	0	0	0	0	0	0	0	0	0	0	0
ENSG00000240692	0	0	0	0	0	0	0	0	0	0	0	0
ENSG00000229359	0	0	0	0	0	0	0	0	0	0	0	0
ENSG00000237919	0	0	0	0	0	0	0	0	0	0	0	0
ENSG00000066557	1	2	2	2	1	0	6	1	2	0	6	4
ENSG00000244389	0	0	0	0	0	0	0	0	0	0	0	0
ENSG00000116754	50	106	63	20	28	39	31	43	11	58	73	59
ENSG00000228988	0	0	0	0	0	0	0	0	0	0	0	0
ENSG00000118454	5	11	19	7	5	3	13	5	8	14	17	10
ENSG00000197568	133	139	115	28	54	145	49	37	83	152	180	120
ENSG00000226088	0	0	0	0	0	0	0	0	0	0	0	0
ENSG00000116761	33	27	23	11	2	36	19	20	10	23	39	21
ENSG00000278636	0	0	0	0	0	0	0	0	0	0	0	0
ENSG00000271992	0	3	0	0	0	0	0	0	0	0	0	1
ENSG00000233020	0	0	0	0	0	0	0	0	0	0	0	0
ENSG00000237033	0	0	0	0	0	0	0	0	0	0	0	0
ENSG00000229051	0	0	0	0	0	0	0	0	0	0	0	0
ENSG00000226208	0	0	0	0	0	0	0	0	0	0	0	0
ENSG00000050628	0	0	0	0	0	0	0	0	0	0	0	0
ENSG00000235782	0	0	0	0	0	0	0	0	0	0	0	0
ENSG00000269933	0	0	0	0	0	0	0	0	0	0	0	0
ENSG00000235079	2	6	3	1	0	3	1	2	1	2	1	1
ENSG00000132485	20	23	16	5	9	9	8	41	15	12	16	16
ENSG00000207721	0	0	0	0	0	0	0	0	0	0	0	0
ENSG00000229956	1	0	0	0	0	0	0	0	0	0	0	0
ENSG00000226324	0	0	0	0	0	0	0	0	0	0	0	0
ENSG00000172260	0	0	0	0	0	0	0	0	0	0	0	0
ENSG00000231985	0	0	0	0	0	0	0	0	0	0	0	0
ENSG00000271618	0	0	0	0	0	0	0	0	0	0	0	0
ENSG00000228853	0	0	0	0	0	0	0	0	0	0	0	0
ENSG00000233994	0	0	0	0	0	0	0	0	0	0	0	0
ENSG00000227207	0	0	0	0	0	0	0	0	0	0	0	0
ENSG00000212366	0	0	0	0	0	0	0	0	0	0	0	0
ENSG00000225087	0	0	0	0	0	0	0	0	0	0	0	0
ENSG00000227016	0	0	0	0	0	0	0	0	0	0	0	0
ENSG00000280317	0	0	0	0	0	0	0	0	0	0	0	0
ENSG00000229636	0	0	0	0	0	0	0	0	0	0	0	0
ENSG00000251825	0	0	0	0	0	0	0	0	0	0	0	0
ENSG00000233973	0	0	0	0	0	0	0	0	0	0	0	0
ENSG00000223479	0	0	0	0	0	0	0	0	0	0	0	0
ENSG00000200601	0	0	0	0	0	0	0	0	0	0	0	0
ENSG00000252005	0	0	0	0	0	0	0	0	0	0	0	0
ENSG00000162620	0	0	2	0	0	0	0	0	0	2	1	0
ENSG00000254685	0	0	1	0	0	0	0	0	0	5	0	1
ENSG00000259030	0	0	0	0	0	0	0	0	0	0	0	0
ENSG00000116783	0	0	0	0	0	0	0	0	0	0	0	0
ENSG00000237324	0	0	0	0	0	0	0	0	0	0	0	0
ENSG00000233894	0	0	0	0	0	0	0	0	0	0	0	0
ENSG00000162621	0	0	0	0	0	0	0	0	0	0	0	0
ENSG00000178965	0	0	0	0	0	0	0	0	0	0	0	0
ENSG00000234497	0	0	0	0	0	0	0	0	0	0	0	0
ENSG00000272864	0	0	0	0	0	0	0	0	0	0	0	0
ENSG00000116791	9	25	3	6	4	5	6	9	11	13	5	4
ENSG00000162623	8	22	8	6	4	2	0	19	1	17	10	3
ENSG00000229943	0	0	0	0	0	0	0	0	0	0	0	0
ENSG00000261213	0	0	0	0	0	0	0	0	0	0	0	0
ENSG00000224127	0	0	0	0	0	0	0	0	0	0	0	0
ENSG00000162624	0	0	0	0	0	0	0	0	0	0	0	0
ENSG00000224149	0	0	0	0	0	0	0	0	0	0	0	0
ENSG00000206999	0	0	0	0	0	0	0	0	0	0	0	0
ENSG00000137968	0	1	0	0	0	0	0	3	0	2	0	0
ENSG00000224493	0	0	0	0	0	0	0	0	0	0	0	0
ENSG00000252338	0	0	0	0	0	0	0	0	0	0	0	0
ENSG00000213579	0	0	0	0	0	0	0	0	0	0	0	0
ENSG00000230863	0	0	0	0	0	0	0	0	0	0	0	0
ENSG00000178193	0	0	0	0	0	0	0	0	0	0	0	0
ENSG00000117054	6	13	10	3	8	4	10	11	3	10	13	7
ENSG00000181227	0	0	0	1	0	0	0	0	0	1	1	0
ENSG00000137955	21	44	13	14	24	14	23	50	12	30	46	26
ENSG00000206620	0	0	0	0	0	0	0	0	0	0	0	0
ENSG00000207241	0	0	0	0	0	0	0	0	0	0	0	0
ENSG00000201487	0	0	0	0	0	0	0	0	0	0	0	0
ENSG00000057468	0	0	0	0	0	0	0	0	0	0	0	0
ENSG00000154007	0	0	0	0	0	0	0	0	0	0	0	0
ENSG00000225605	0	0	0	0	0	0	0	0	0	0	0	0
ENSG00000230027	0	0	0	0	0	0	0	0	0	0	0	0
ENSG00000184005	2	6	0	1	0	0	1	0	0	2	2	0
ENSG00000223905	0	0	0	0	0	0	0	0	0	0	0	0
ENSG00000272855	0	0	0	0	0	0	0	0	0	0	0	0
ENSG00000226415	39	47	47	5	15	46	19	7	14	35	39	38
ENSG00000199921	0	0	0	0	0	0	0	0	0	0	0	0
ENSG00000237552	0	0	0	0	0	0	0	0	0	0	0	0
ENSG00000117069	6	0	1	1	0	0	0	1	0	2	7	1
ENSG00000276081	0	0	0	0	0	0	0	0	0	0	0	0
ENSG00000230498	0	0	0	0	0	0	0	0	0	0	0	0
ENSG00000142892	4	17	3	3	4	6	0	10	4	5	5	4
ENSG00000226084	43	56	46	9	11	44	18	33	25	43	54	40
ENSG00000228187	0	0	0	0	0	0	0	0	0	0	0	0
ENSG00000154027	2	3	0	1	0	1	1	1	1	0	4	2
ENSG00000233099	0	0	0	0	1	0	0	0	0	0	0	0
ENSG00000251767	0	0	0	0	0	0	0	0	0	0	0	0
[truncated: 56,303 more rows]
